# Supplementary material for: Ultrabright gap-enhanced Raman tags for high-speed bioimaging
Source: Nat Commun. 2019 Aug 29;10:3905. doi: 10.1038/s41467-019-11829-y (PMC6715656; doi:10.1038/s41467-019-11829-y)
Supplement: Supplementary file 4 — Source Data [file 41467_2019_11829_MOESM4_ESM.xlsx]

## Sheet: Figure 2a
Figure 2a
	0.5 min								2 min
	5 min								10 min
	20 min								30 min
	60 min								960 min

## Sheet: Figure 2d-785 nm
785 nm		0.5 min before			0.5 min after			2 min before			2 min after			5 min before			5 min after			10 min before			10 min after			20 min before			20 min after			30 min before			30 min after			60 min before			60 min after			960 min before			960 min after
	x	y1	y2	y3	y1	y2	y3	y1	y2	y3	y1	y2	y3	y1	y2	y3	y1	y2	y3	y1	y2	y3	y1	y2	y3	y1	y2	y3	y1	y2	y3	y1	y2	y3	y1	y2	y3	y1	y2	y3	y1	y2	y3	y1	y2	y3	y1	y2	y3
	600.85	156	114	209	152	190	172	316	224.4	257.752	274	354.32	422.592	591.838	633.338	537.727	538.222	383.56	562.967	313.447	333.537	408.361	393.871	410.957	467.95	214.464	234.563	242.722	261.893	352.628	255.707	305.198	206.215	214.464	224.775	245.396	253.645	208.277	222.712	197.967	233.023	222.774	244.819	197.967	181.52	274.953	167.034	222.774	210.339
	602.561	150	100	196	128	194	177	324	213.4	283.272	234	350.88	392.832	565.567	673.417	538.238	528.413	375.669	598.593	332.322	357.092	425.045	383.925	381.861	457.281	208.475	214.668	242.953	280.719	355.028	260.078	319.938	208.475	214.668	227.052	272.463	253.886	233.245	206.411	202.283	245.63	216.785	249.428	173.386	179.622	288.232	183.706	216.785	220.86
	604.27	160	108	216	162	192	177	320	189.2	257.752	256	342.28	386.88	597.027	650.738	556.205	491.669	371.851	578.434	307.81	338.797	425.399	417.299	419.07	467.197	229.308	208.65	251.063	245.835	338.797	270.625	293.349	216.913	208.65	221.045	266.493	262.361	212.781	210.715	196.255	239.637	233.49	221.169	194.189	192.165	264.278	161.135	233.49	231.374
	605.979	152	110	228	146	188	195	300	193.6	252.648	244	356.04	374.976	611.945	625.642	499.646	494.104	401.072	556.126	295.636	345.253	427.078	394.87	391.326	461.185	221.21	237.749	225.533	268.76	353.522	279.097	287.366	217.075	237.749	239.816	243.951	235.682	217.075	204.671	177.795	225.345	210.917	236.674	192.267	177.832	258.888	167.458	210.917	215.008
	607.689	132	114	205	156	194	192	316	222.2	267.96	260	350.88	413.664	591.704	628.427	508.783	469.639	366.195	558.602	302.059	349.643	430.112	411.71	415.257	463.115	225.51	215.165	229.657	273.094	362.057	275.163	312.403	225.51	215.165	204.821	262.75	239.992	215.165	221.372	186.201	229.647	223.49	245.619	192.407	180.034	281.444	184.132	223.49	215.165
	609.397	160	108	214	152	190	195	342	204.6	290.928	242	364.64	389.856	579.748	621.935	544.299	490.715	393.4	552.831	333.355	362.342	410.019	395.471	420.021	482.592	215.335	231.899	245.689	267.098	362.342	277.451	318.861	213.264	231.899	238.111	250.534	256.745	209.123	231.899	200.841	236.04	213.317	232.645	180.136	194.677	287.262	169.783	213.317	231.899
	611.105	164	118	216	162	190	190	316	224.4	270.512	258	350.88	416.64	576.117	648.132	531.603	526.381	389.605	576.117	312.927	352.302	417.2	404.111	424.835	438.385	221.743	219.671	239.958	256.973	344.013	269.407	302.565	205.164	219.671	221.743	259.046	250.756	225.888	230.033	196.875	234.177	213.512	250.425	203.092	190.71	272.581	172.006	213.512	236.25
	612.812	152	106	237	176	180	185	340	233.2	267.96	266	368.08	416.64	595.361	679.116	540.929	531.054	402.439	603.659	344.355	350.579	403.968	377.546	395.624	488.289	228.187	211.592	244.167	269.676	352.653	269.676	321.537	199.145	211.592	236.485	271.75	255.155	232.336	201.22	201.22	240.634	207.506	259.47	184.624	192.98	289.673	178.401	207.506	221.964
	614.519	172	112	209	152	190	192	296	242	283.272	258	378.4	383.904	650.004	675.183	611.959	510.865	386.264	600.163	348.884	392.494	441.296	425.721	416.821	493.613	226.359	215.976	276.23	299.043	363.421	269.97	313.58	238.819	215.976	238.819	272.046	288.66	251.279	228.436	201.439	238.819	238.896	246.544	193.132	199.427	282.505	180.672	238.896	238.819
	616.226	166	108	225	162	210	192	350	222.2	285.824	310	368.08	377.952	615.408	704.028	577.401	523.928	424.132	625.803	376.313	343.048	460.954	415.816	455.913	489.383	232.857	234.936	260.631	247.411	397.104	295.229	345.127	218.303	234.936	237.015	291.071	272.359	245.331	243.252	216.224	245.331	232.934	260.051	205.829	195.498	310.925	187.117	232.934	228.699
	617.932	156	122	207	176	214	195	336	233.2	298.584	268	371.52	422.592	634.863	763.397	582.491	532.869	420.467	678.575	353.858	395.488	469.711	435.037	462.394	494.761	253.945	249.782	262.928	297.657	403.814	301.82	335.124	222.722	249.782	249.782	289.331	274.76	226.885	241.456	216.478	233.13	237.371	284.627	210.233	224.878	301.914	187.337	237.371	233.13
	619.638	164	124	239	182	200	169	320	239.8	273.064	282	354.32	386.88	629.343	759.588	631.76	568.909	443.874	675.189	404.28	418.867	468.881	493.888	501.629	564.26	252.154	258.406	285.167	300.084	443.874	289.664	375.105	235.482	258.406	258.406	306.336	298	237.566	250.07	204.224	252.154	229.304	262.865	235.482	208.458	337.932	177.133	229.304	256.322
	621.342	146	118	232	170	198	195	302	253	290.928	306	364.64	351.168	721.832	779.203	614.768	613.349	490.262	692.625	381.778	429.762	480.38	519.469	491.752	552.046	277.467	264.95	277.498	312.933	446.451	323.364	354.658	269.122	264.95	275.381	342.14	289.985	258.691	264.95	223.226	285.812	239.989	267.579	250.347	225.381	319.512	200.277	239.989	271.209
	623.047	168	120	216	174	196	190	316	228.8	265.408	260	344	374.976	664.126	782.385	646.416	568.058	486.608	695.453	405.159	405.159	482.266	492.874	504.211	555.848	250.614	246.437	291.783	321.621	444.839	321.621	344.594	267.321	246.437	258.968	311.179	304.913	261.056	242.26	217.199	286.117	236.066	296.643	221.375	223.532	310.445	215.11	236.066	269.41
	624.751	158	118	216	178	182	203	314	231	265.408	260	349.16	360.096	639.744	769.104	629.375	566.571	443.221	683.648	378.411	439.04	484.155	457.856	516.694	519.45	265.515	246.699	284.091	303.147	430.677	330.325	361.685	255.061	246.699	271.787	324.053	296.875	269.696	271.787	211.157	263.424	248.867	294.743	234.155	211.223	325.842	209.067	248.867	257.152
	626.454	170	114	223	150	184	187	280	220	275.616	250	328.52	345.216	638.348	729.915	563.504	533.701	420.682	648.813	389.288	385.102	457.143	452.076	458.953	511.966	244.875	246.967	254.358	286.733	401.845	316.035	345.336	261.618	246.967	276.269	322.313	265.804	246.967	244.875	209.294	257.432	238.672	270.659	205.109	219.829	311.114	205.109	238.672	284.64
	628.157	156	114	212	152	190	198	304	209	296.032	254	319.92	398.784	672.583	751.941	573.015	569.914	440.007	668.392	356.196	400.197	432.839	452.579	507.355	522.206	251.433	243.052	258.651	303.815	381.34	278.671	343.625	236.766	243.052	270.29	305.91	270.29	257.719	247.242	215.813	278.671	226.361	268.74	209.527	207.497	309.572	192.765	226.361	255.623
	629.86	160	106	219	144	180	174	310	239.8	273.064	268	331.96	354.144	639.75	752.754	604.764	515.995	341.899	669.115	350.289	373.362	420.888	444.679	477.939	521.158	247.51	251.705	272.982	289.461	371.265	302.046	320.924	249.607	251.705	257.997	306.241	285.266	245.412	230.729	203.461	253.802	241.287	271.254	211.852	199.324	289.121	176.193	241.287	230.729
	631.562	160	122	225	152	186	182	312	217.8	265.408	278	321.64	389.856	669.768	718.059	578.646	506.001	403.121	638.275	331.735	375.826	425.443	426.216	461.909	465.139	226.755	239.353	261.192	285.544	365.328	306.54	338.034	230.955	239.353	245.652	287.643	272.946	233.054	233.054	207.859	254.05	222.611	278.195	201.56	205.81	304.535	184.764	222.611	241.453
	633.263	156	116	232	150	170	179	302	217.8	257.752	254	344	425.568	607.274	737.555	534.569	548.438	409.753	655.604	319.397	367.727	432.701	422.36	463.786	517.242	222.737	226.94	241.297	268.966	380.335	277.371	344.612	243.75	226.94	252.155	281.574	252.155	222.737	220.636	201.724	243.75	214.375	269.512	210.13	189.154	310.461	187.015	214.375	243.75
	634.964	146	118	207	146	196	182	280	202.4	275.616	246	335.4	395.808	628.696	678.897	592.866	529.871	426.84	603.464	328.015	374.274	453.732	435.251	431.046	481.995	239.703	239.703	267.611	296.475	380.582	267.038	317.502	229.19	239.703	241.806	288.065	279.654	248.114	239.703	203.958	254.422	233.433	274.145	201.855	208.197	286.038	185.034	233.433	214.471
	636.665	142	114	232	144	182	200	292	206.8	280.72	272	326.8	398.784	641.652	719.491	566.422	530.152	414.444	639.548	328.189	384.991	408.299	410.237	465.836	511.38	231.415	237.727	255.675	279.802	378.68	275.595	323.982	246.142	237.727	271.387	275.595	267.18	237.727	233.519	208.274	244.038	223.031	247.53	208.274	191.47	291.876	199.859	223.031	248.246
	638.365	152	116	223	168	190	174	308	200.2	267.96	254	330.24	374.976	625.118	738.775	562.226	555.66	387.278	656.689	347.288	389.383	430.647	437.793	452.526	510.002	212.582	242.049	253.781	282.04	395.697	277.83	319.925	231.525	242.049	254.678	300.983	265.201	237.839	223.106	221.001	265.201	235.766	267.727	208.373	191.56	288.221	191.534	235.766	250.468
	640.065	158	112	205	146	184	185	282	233.2	267.96	266	333.68	360.096	623.303	743.857	584.81	507.486	419.045	661.206	355.872	357.978	439.16	429.573	470.786	485.943	246.373	242.161	263.975	288.488	391.67	282.171	349.555	240.056	242.161	235.844	265.325	275.854	235.844	227.421	197.941	261.113	225.347	249.995	212.681	193.756	314.914	195.835	225.347	237.95
	641.764	158	110	219	154	190	205	318	202.4	283.272	254	345.72	369.024	659.425	684.97	594.03	537.231	396.076	608.862	337.086	370.795	424.13	442.426	454.464	500.768	227.533	259.135	268.137	286.523	379.222	275.989	330.766	227.533	259.135	248.601	286.523	280.203	242.281	235.96	204.359	248.601	240.211	243.418	212.786	193.854	297.987	185.397	240.211	227.533
	643.462	156	122	221	150	188	159	308	226.6	265.408	248	345.72	333.312	617.635	699.582	625.646	554.396	406.838	621.851	307.763	371.002	410.499	402.622	478.81	512.398	227.661	236.092	282.408	274.036	373.11	288.792	356.247	219.229	236.092	248.74	299.332	295.116	229.769	229.769	204.473	252.956	196.077	268.133	221.337	185.535	320.943	202.365	196.077	246.632
	645.161	154	118	216	160	198	182	304	215.6	260.304	246	323.36	363.072	666.573	723.79	572.408	582.196	432.428	643.369	352.271	371.256	424.657	421.881	464.069	477.051	217.269	236.254	258.377	295.317	392.35	312.192	343.833	227.816	236.254	244.691	270.004	270.004	240.472	240.472	204.612	244.691	215.209	230.305	204.612	206.769	309.759	191.956	215.209	236.254
	646.858	162	100	221	144	196	172	290	228.8	270.512	260	330.24	360.096	608.033	722.038	581.853	548.918	369.464	641.812	344.13	375.798	450.024	437.023	456.929	495.326	234.346	236.457	262.64	274.459	434.912	299.794	356.797	234.346	236.457	251.236	274.459	274.459	261.792	238.568	206.9	261.792	232.301	290.927	215.345	194.288	321.439	190.01	232.301	232.235
	648.556	152	112	214	138	194	195	314	224.4	283.272	282	318.2	377.952	661.517	684.766	564.552	496.666	399.447	608.681	336.042	380.425	421.305	422.695	442.32	494.228	255.73	238.823	254.831	298	369.858	274.752	338.156	230.369	238.823	238.823	266.298	266.298	238.823	238.823	217.688	245.163	228.332	250.912	202.894	192.391	304.645	190.213	228.332	251.503
	650.252	170	116	221	170	178	174	316	211.2	283.272	276	357.76	419.616	624.243	709.415	569.733	524.787	414.751	630.591	340.688	391.474	417.647	416.867	438.33	507.858	262.394	230.652	257.169	251.813	393.59	317.412	327.992	237.001	230.652	262.394	304.715	268.742	239.117	247.581	209.492	249.697	237.087	280.381	207.376	186.283	295.488	190.447	237.087	245.465
	651.949	170	122	221	154	198	190	294	222.2	267.96	264	337.12	366.048	616.581	746.096	570.475	516.996	413.173	663.196	358.083	351.727	436.313	421.648	451.009	477.553	252.141	237.31	257.504	300.875	389.866	277.567	315.707	241.547	237.31	237.31	279.686	269.092	243.666	239.428	209.765	254.26	235.277	282.991	216.121	184.406	284.421	201.289	235.277	250.023
	653.644	144	112	216	150	178	192	282	237.6	293.48	256	340.56	357.12	621.603	725.556	575.692	543.107	434.91	644.939	320.348	383.994	407.553	417.938	462.186	530.378	239.731	235.488	259.859	282.161	375.507	307.619	326.713	239.731	235.488	256.703	273.675	271.553	231.245	256.703	195.179	246.095	222.834	281.1	222.759	199.489	294.336	188.814	222.834	254.581
	655.34	158	116	212	144	190	185	302	239.8	255.2	284	313.04	363.072	641.426	697.709	616.873	530.982	409.918	620.186	358.943	409.918	433.169	435.405	449.059	485.235	233.632	216.64	278.448	284.606	395.05	293.102	352.572	244.251	216.64	271.863	295.226	290.978	240.004	252.747	225.136	261.243	203.957	285.923	212.393	191.21	317.632	199.649	203.957	250.623
	657.035	158	124	219	172	202	205	292	226.6	267.96	262	337.12	363.072	635.683	715.143	581.427	523.003	414.576	635.683	348.669	389.063	423.807	440.088	475.319	490.622	244.493	229.611	262.448	308.274	363.551	287.014	304.022	231.737	229.611	257.25	284.888	274.258	240.241	231.737	208.351	244.493	221.165	252.402	214.729	225.418	273.894	195.595	221.165	255.124
	658.729	160	112	209	172	204	190	288	239.8	275.616	286	331.96	348.192	634.115	696.623	586.449	559.638	417.069	619.22	353.232	385.15	445.18	423.453	487.898	513.97	244.709	242.581	264.715	289.395	404.301	280.883	334.081	238.325	242.581	268.116	304.29	276.627	231.941	236.197	214.918	259.604	240.512	263.903	210.662	191.558	300.974	206.407	240.512	261.732
	660.423	162	126	235	184	202	192	298	217.8	262.856	258	333.68	369.024	609.098	728.362	605.01	532.429	430.202	647.433	372.7	385.478	427.344	449.37	477.664	478.366	238.528	257.695	273.093	300.29	408.905	313.068	347.143	244.917	257.695	234.269	281.122	285.382	259.825	244.917	183.155	249.177	242.85	288.959	200.193	219.417	312.741	204.453	242.85	259.825
	662.115	154	112	212	162	194	179	280	224.4	278.168	256	338.84	377.952	671.476	697.856	569.413	511.601	439.124	620.316	364.516	364.516	416.517	432.729	467.445	524.719	249.406	245.142	257.025	277.117	402.886	274.986	319.751	232.352	245.142	249.406	285.644	268.591	262.196	245.142	234.484	257.932	240.95	259.851	219.562	213.23	288.064	193.982	240.95	245.142
	663.808	160	112	223	154	182	208	284	237.6	262.856	252	323.36	392.832	676.466	696.205	583.596	531.357	422.525	618.849	369.176	371.31	419.773	456.668	467.948	520.358	264.611	245.406	263.427	305.157	386.247	275.281	343.568	256.076	245.406	271.013	285.951	275.281	245.406	253.942	241.138	268.879	239.087	257.868	219.798	209.201	309.521	189.923	239.087	273.147
	665.501	178	126	219	172	192	190	288	233.2	293.48	286	368.08	366.048	645.288	735.564	584.348	534.179	416.66	653.835	367.515	384.609	459.675	440.164	491.445	514.455	267.09	237.175	263.767	279.91	405.976	292.73	335.464	230.765	237.175	264.953	282.047	275.636	258.543	252.133	207.261	277.773	252.236	269.525	232.902	209.484	302.22	202.988	252.236	260.679
	667.193	162	110	239	158	206	190	320	244.2	273.064	270	371.52	354.144	663.382	731.86	576.157	579.924	490.046	650.542	374.49	406.589	456.145	462.227	507.471	511.94	256.793	252.513	260.069	288.892	398.029	306.012	342.391	258.933	252.513	271.772	297.452	271.772	243.953	246.093	216.134	265.353	246.207	281.274	228.974	203.388	308.46	203.294	246.207	243.953
	668.884	150	122	225	176	200	213	300	239.8	283.272	280	361.2	366.048	707.356	752.37	636.193	570.172	452.279	668.773	375.113	392.261	463.956	503.723	497.599	530.929	276.512	263.651	287.168	297.947	413.696	310.808	383.687	261.507	263.651	267.938	312.952	300.091	246.503	276.512	231.498	259.364	233.755	286.286	231.498	195.153	345.664	212.207	233.755	257.22
	670.575	174	114	212	168	204	187	320	261.8	275.616	298	378.4	383.904	695.673	768.139	623.615	592.61	474.518	682.79	414.398	403.662	484.519	483.106	510.712	545.043	261.951	240.48	281.491	328.512	416.545	311.335	352.131	264.098	240.48	270.539	296.305	294.158	274.834	253.362	223.302	285.569	270.665	282.22	234.038	234.147	317.235	212.567	270.665	272.687
	672.265	160	116	228	164	204	185	308	253	298.584	284	357.76	383.904	733.333	808.064	697.548	634.408	520.43	718.279	393.548	434.408	519.241	522.58	542.242	585.608	258.064	275.269	314.863	331.182	423.656	339.785	359.139	247.312	275.269	275.269	329.032	329.032	262.365	266.666	236.559	290.322	240.958	280.387	266.666	204.384	323.549	202.15	240.958	262.365
	673.955	182	112	237	164	204	198	310	259.6	306.24	296	376.68	357.12	753.704	797.042	671.099	620.191	594.35	708.482	454.376	430.688	521.359	521.133	529.131	588.055	284.254	275.64	302.924	346.704	488.831	344.551	366.085	241.185	275.64	312.249	335.937	316.556	273.487	267.027	243.339	290.715	269.27	301.309	245.492	232.649	329.806	232.572	269.27	256.259
	675.645	174	134	230	182	208	205	302	226.6	275.616	304	335.4	374.976	771.764	812.454	685.534	631.639	558.343	722.181	448.399	444.087	538.941	558.343	598.994	626.83	291.028	282.405	309.44	349.234	435.464	325.52	385.882	280.249	282.405	273.782	334.143	323.365	280.249	284.561	245.757	293.184	284.636	301.635	230.667	247.978	347.641	211.265	284.636	284.561
	677.334	146	110	219	170	186	179	280	246.4	313.896	280	340.56	369.024	765.947	786.445	676.967	623.546	545.872	699.062	446.623	474.672	526.624	556.66	562.516	652.258	312.852	284.803	305.573	343.058	418.574	353.846	396.998	254.597	284.803	319.324	334.428	319.324	289.118	271.857	233.021	295.591	256.81	308.753	248.124	241.704	357.656	224.39	256.81	286.961
	679.022	170	110	230	172	196	172	308	228.8	290.928	298	333.68	369.024	729.799	789.446	672.884	665.024	548.429	701.73	431.834	464.221	505.7	524.678	569.095	594.602	280.692	259.1	303.73	334.671	431.834	349.785	382.173	259.1	259.1	295.806	349.785	317.398	278.533	259.1	256.941	276.374	254.834	279.224	235.349	233.238	344.3	231.031	254.834	293.647
	680.71	160	120	223	160	204	192	284	242	267.96	260	313.04	374.976	723.841	755.982	710.013	639.573	544.501	671.984	408.376	427.823	457.732	520.733	575.677	575.084	270.09	272.251	320.49	326.269	440.787	317.626	371.644	276.572	272.251	291.697	317.626	334.912	274.411	278.733	239.84	272.251	246.376	300.037	229.036	235.57	334.814	211.751	246.376	270.09
	682.398	152	108	212	168	184	177	266	253	280.72	280	338.84	366.048	691.973	793.065	664.726	603.314	497.355	704.947	406.534	441.133	469.472	495.193	505.079	600.486	268.139	263.815	300.048	302.738	421.671	348.149	333.012	268.139	263.815	276.789	333.012	313.55	261.652	278.952	244.353	281.114	224.945	272.767	220.566	235.76	300.011	207.592	224.945	270.302
	684.085	156	110	219	148	188	177	290	211.2	283.272	264	314.76	363.072	729.364	735.316	651.535	599.507	491.293	653.614	383.078	383.078	471.301	497.786	508.607	539.406	270.536	272.7	294.094	337.628	439.35	305.164	352.778	246.728	272.7	277.028	315.986	307.328	251.057	257.55	231.578	279.193	248.956	286.768	238.071	222.978	317.818	194.786	248.956	244.564
	685.771	150	114	207	172	184	185	284	239.8	267.96	258	325.08	374.976	708.36	760.349	652.125	552.391	446.245	675.866	385.59	418.084	477.428	457.076	509.066	534.894	266.447	262.115	294.36	316.271	415.918	301.107	361.762	262.115	262.115	277.278	303.273	307.606	266.447	281.611	240.452	290.276	236.18	268.657	216.624	216.679	325.912	205.793	236.18	266.447
	687.457	158	106	214	152	194	164	264	224.4	265.408	254	311.32	330.336	680.791	729.303	592.939	576.721	466.147	648.269	392.43	385.926	455.021	466.147	484.731	565.38	244.998	271.016	267.644	303.537	383.758	323.05	362.077	223.317	271.016	253.671	307.874	279.688	268.847	264.511	216.812	260.175	253.729	275.786	225.485	216.863	326.195	210.308	253.729	255.839
	689.143	158	118	221	158	200	185	308	226.6	273.064	274	362.92	354.144	668.303	739.636	625.601	581.51	438.302	657.454	392.736	433.963	479.643	505.567	491.308	570.828	232.17	236.51	282.388	305.944	412.265	329.812	355.85	245.189	236.51	258.208	290.755	295.095	249.529	236.51	256.038	249.529	238.727	278.301	214.812	212.684	320.586	214.812	238.727	251.698
	690.828	146	122	200	150	200	187	282	228.8	285.824	264	321.64	366.048	690.457	776.764	635.22	540.641	479.846	690.457	360.427	423.393	504.244	464.647	516.447	544.482	258.379	254.036	286.729	323.516	386.482	297.461	347.4	241.009	254.036	269.235	303.975	299.632	249.694	236.666	232.324	273.577	254.079	276.183	238.837	219.333	312.973	208.44	254.079	241.009
	692.513	160	122	209	162	188	179	266	231	273.064	256	330.24	374.976	703.876	782.084	621.756	577.873	467.078	695.186	399.732	436.664	483.086	467.078	522.941	553.141	256.35	243.315	280.652	299.799	391.042	334.558	338.903	241.143	243.315	278.074	299.799	293.281	260.695	273.729	232.453	282.419	225.969	276.337	221.59	221.623	305.318	223.763	225.969	243.315
	694.196	158	106	228	176	182	190	294	226.6	234.784	268	340.56	377.952	686.838	777.583	672.752	597.723	486.872	691.185	378.195	417.319	470.457	499.914	540.279	550.072	267.345	252.13	303.671	330.378	412.972	310.816	343.419	239.089	252.13	258.651	291.254	317.336	280.386	239.089	252.13	271.692	243.471	306.425	234.742	223.906	309.386	193.445	243.471	245.61
	695.88	148	106	205	168	192	166	306	235.4	278.168	264	325.08	389.856	685.008	804.884	636.21	615.42	439.275	715.452	387.084	408.83	492.153	467.545	523.464	541.984	271.828	230.511	287.176	313.146	413.179	352.29	365.337	247.908	230.511	282.702	317.496	300.099	260.955	256.606	269.654	280.527	252.296	292.749	226.161	206.622	329.132	193.542	252.296	265.305
	697.564	152	124	205	162	188	190	296	226.6	262.856	288	347.44	395.808	715.857	824.922	655.021	630.998	506.975	733.264	389.478	398.182	505.314	522.206	547.072	579.112	258.927	241.52	295.667	322.027	454.754	306.796	380.775	261.103	241.52	269.806	324.203	308.972	280.685	241.52	263.279	278.51	256.798	260.624	239.344	213.273	343.041	219.762	256.798	256.751
	699.246	172	120	207	156	178	177	300	228.8	273.064	272	340.56	398.784	696.739	881.811	673.92	618.356	476.831	783.832	383.207	444.171	471.273	487.717	547.438	592.898	252.568	256.923	304.198	330.951	431.107	333.128	367.965	239.504	256.923	283.05	315.71	317.887	256.923	261.277	259.1	267.809	239.555	290.801	222.086	209.066	331.5	235.149	239.555	267.809
	700.928	136	108	200	168	204	187	298	233.2	257.752	282	344	395.808	751.755	892.3	679.064	638.447	503.349	793.156	394.399	429.263	510.345	514.244	557.201	573.245	268.017	257.122	306.52	346.461	440.158	344.282	392.22	274.554	257.122	259.301	335.566	320.313	250.585	259.301	220.079	287.628	263.721	274.859	233.153	228.849	353.351	222.258	263.721	265.838
	702.61	168	112	219	180	192	166	324	235.4	273.064	284	345.72	428.544	752.395	956.85	638.031	615.001	492.873	850.533	412.182	440.533	539.474	549.575	577.926	585.475	274.788	272.607	287.998	324.947	423.086	324.947	366.384	257.341	272.607	272.607	335.852	300.958	257.341	270.426	244.256	274.788	250.86	288.963	231.171	218.14	330.076	233.351	250.86	283.511
	704.291	166	120	225	182	210	203	364	231	283.272	286	431.72	502.944	759.596	933.123	689.485	632.996	530.407	829.443	438.732	430.001	557.174	543.504	570.632	632.996	272.843	248.833	311.224	362.336	447.463	364.519	377.615	246.65	248.833	303.402	336.143	325.229	272.843	264.112	244.468	292.488	266.359	305.409	259.747	211.777	340.194	218.275	266.359	257.564
	705.972	176	112	221	190	200	192	370	286	296.032	328	502.24	598.176	734.002	1005.16	717.836	709.972	526.471	893.472	419.43	465.305	556.193	583.269	639.755	641.915	310.203	290.542	324.021	367.001	450.013	393.215	386.662	273.066	290.542	286.173	347.34	338.602	283.989	273.066	255.59	281.804	260.015	312.606	235.929	238.165	348.344	225.006	260.015	288.358
	707.652	166	126	251	214	214	213	524	275	326.656	410	627.8	732.096	876.628	1082.12	746.162	738.903	651.459	961.886	480.943	529.037	619.876	638.343	699.554	696.19	299.496	301.682	336.807	367.266	472.199	371.638	419.732	257.96	301.682	330.102	369.452	351.963	319.171	312.613	279.821	292.938	255.822	317.466	260.146	225.211	378.137	227.355	255.822	316.985
	709.332	210	154	244	218	242	255	676	314.6	410.872	490	822.16	1044.58	971.228	1151.7	908.929	835.606	794.045	1023.73	529.363	603.736	732.507	743.733	787.486	745.416	334.68	312.805	410.278	448.427	533.738	406.866	435.303	310.618	312.805	319.368	419.991	428.74	299.681	310.618	301.868	321.555	277.85	347.805	277.806	262.536	392.165	262.494	277.85	339.055
	711.011	260	166	331	294	296	294	922	413.6	464.464	712	1062.96	1279.68	1151.21	1356.67	1076.45	1127.14	1022.08	1205.93	717.866	790.09	940.243	984.877	952.05	952.892	428.969	428.969	485.894	520.89	621.567	507.759	569.04	356.744	428.969	415.837	499.004	507.759	374.253	396.139	345.801	393.951	330.528	405.988	323.915	304.261	512.649	312.972	330.528	376.442
	712.691	310	230	386	346	392	359	1024	543.4	630.344	974	1257.32	1404.67	1497.74	1758.86	1346.21	1438.62	1506.5	1563.43	959.078	954.699	1349.82	1333.51	1285.65	1249.8	514.574	508.005	607.661	729.162	799.232	656.903	687.558	429.176	508.005	512.384	659.092	635.006	472.97	468.591	429.176	459.832	405.145	510.633	374.435	370.105	619.422	381.004	405.145	446.694
	714.368	372	244	478	440	476	442	1080	686.4	770.704	1302	1302.04	1428.48	1945.35	2420.18	1713.75	2019.83	2076.79	2151.27	1439.29	1423.96	1880.84	1951.92	1848.01	1725.6	716.361	670.356	773.561	1014.3	1106.31	924.478	854.376	552.058	670.356	696.645	843.422	808.371	604.635	619.97	573.965	609.017	558.706	680.39	503.863	475.448	769.708	503.863	558.706	630.924
	716.047	422	272	554	462	544	455	970	770	882.992	1454	1136.92	1365.98	2713.41	3383	2397.61	2700.26	2963.27	3007.11	1966.02	1913.41	2607.05	2608.21	2603.51	2481.75	938.077	924.926	1082.25	1317.25	1464.1	1220.82	1152.87	705.75	924.926	922.735	1152.87	1130.95	824.105	848.215	743.01	793.42	694.891	887.491	657.531	598.439	1038.62	650.955	694.891	830.68
	717.724	440	262	476	456	530	458	834	778.8	862.576	1378	990.72	1184.45	3162.19	4075.54	2873.07	3352.97	3741.12	3622.7	2405.63	2285.02	3165.3	3234.55	3270.58	3132.5	1206.11	1065.76	1296.86	1594.25	1804.77	1478.03	1410.05	916.64	1065.76	1168.83	1366.19	1355.22	986.813	967.077	918.833	980.235	899.242	1113.43	791.644	728.166	1270.32	826.73	899.242	1043.83
	719.401	366	224	449	402	484	390	718	662.2	747.736	1090	794.64	979.104	3260.62	4401.35	3018.99	3563.42	4074.68	3912.31	2554.08	2540.91	3388.06	3431.77	3708.24	3428.05	1215.6	1184.88	1362.73	1685.17	2064.77	1557.9	1494.27	943.517	1184.88	1263.87	1470.13	1424.05	1092.72	1072.98	921.575	1059.81	967.835	1153.64	890.856	855.909	1346.19	882.079	967.835	1094.92
	721.077	304	226	354	338	410	338	570	561	589.512	820	600.28	717.216	2995.01	4046.22	2858.16	3175.06	3673.49	3596.64	2309.93	2336.28	3092.84	3282.65	3635.54	3349.37	1152.77	1060.55	1290.13	1548.01	1899.33	1534.83	1425.04	963.936	1060.55	1187.9	1407.48	1348.19	996.872	1056.16	825.603	977.11	827.98	1121.85	790.471	832.373	1283.82	816.82	827.98	994.676
	722.753	248	180	265	274	344	265	474	477.4	500.192	634	507.4	586.272	2507.38	3246.03	2431.87	2663.41	3041.38	2885.36	1909.65	1944.82	2519.93	2731.53	3159.74	2985.26	984.494	909.778	1097.71	1377.85	1645.95	1325.11	1232.82	839.457	909.778	1041.63	1206.44	1147.11	887.803	876.815	722.988	841.655	778.121	938.741	709.803	720.971	1110.65	784.519	778.121	861.432
	724.429	202	150	262	220	272	263	374	367.4	393.008	448	457.52	508.896	2001.58	2543.76	1958.46	2047.77	2366.7	2261.12	1511.08	1513.28	1905.78	2214.93	2600.16	2514.24	756.64	688.454	884.023	1060.18	1368.11	1108.57	974.394	701.651	688.454	827.025	952.398	923.804	695.053	717.048	585.076	701.651	677.643	720.435	626.867	609.439	877.832	626.867	677.643	719.248
	726.104	190	158	260	194	254	226	388	312.4	341.968	398	473	464.256	1602.84	1882.45	1512.31	1578.62	1745.95	1673.29	1144.89	1191.12	1441.24	1598.44	1931.21	1949.35	576.846	587.855	682.633	805.823	1065.62	893.891	722.158	561.434	587.855	682.528	799.218	713.352	570.241	561.434	493.181	526.207	519.752	571.782	427.13	506.538	650.593	537.215	519.752	548.224
	727.779	194	132	246	202	224	247	454	288.2	349.624	390	514.28	508.896	1240.83	1492.63	1140.06	1179.12	1276.09	1326.78	921.253	877.174	1061.38	1187.93	1361.73	1424.09	480.462	442.995	514.608	603.883	824.279	678.818	581.844	440.791	442.995	489.278	670.002	537.765	418.751	478.258	381.284	420.955	432.102	457.894	361.448	385.806	524.184	394.508	432.102	449.607
	729.452	196	144	255	200	254	229	458	305.8	344.52	442	572.76	523.776	1164.89	1245.97	1014.95	990.596	1050.16	1107.53	739.086	717.024	862.171	935.44	1079.48	1116.69	403.739	394.915	458.135	518.463	694.961	514.051	542.732	381.677	394.915	421.389	551.557	478.751	386.09	381.677	357.409	364.027	364.135	385.869	315.49	344.273	488.948	326.522	364.135	372.852
	731.126	204	146	269	244	266	260	472	330	400.664	472	596.84	538.656	1232.34	1219.92	992.584	987.194	1015.9	1084.37	766.346	742.052	887.757	956.276	976.464	1048.18	435.072	388.694	448.038	525.62	711.133	479.242	510.161	375.443	388.694	424.03	505.744	468.2	386.485	399.736	353.358	379.86	388.807	404.993	326.856	331.37	459.605	335.69	388.807	371.026
	732.799	228	148	292	276	280	263	476	360.8	454.256	574	593.4	559.488	1328.64	1395.24	1096.69	1134.1	1240.21	1240.21	855.548	798.069	1028.28	1074.41	1081.67	1147.88	468.672	422.247	495.032	596.894	729.537	521.73	596.894	391.297	422.247	459.829	543.837	517.308	420.037	380.244	355.926	413.404	400.254	463.985	349.294	349.393	537.742	338.24	400.254	424.458
	734.472	256	152	278	242	310	276	448	398.2	451.704	570	559	520.8	1482.63	1501.17	1196.28	1261.34	1447.23	1334.37	984.733	940.476	1281.14	1194.96	1213.92	1329.43	506.75	495.686	539.986	637.31	783.361	608.543	670.504	433.725	495.686	486.834	601.904	564.285	473.557	464.706	402.745	440.364	440.484	520.736	378.403	378.507	604.058	367.339	440.484	477.983
	736.143	238	150	269	214	246	239	422	358.6	449.152	538	517.72	526.752	1565.99	1604.76	1310.12	1413.16	1639.08	1426.45	1058.76	970.161	1438.28	1320.13	1313.16	1482.33	578.11	485.081	591.367	733.158	848.337	644.559	708.793	451.856	485.081	553.745	668.924	617.979	529.38	478.436	436.351	451.856	463.054	518.881	427.491	398.802	638.552	389.836	463.054	496.155
	737.816	194	146	283	224	256	242	364	365.2	410.872	492	464.4	464.256	1594.05	1710.99	1363.03	1383.43	1715.98	1520.88	1061.96	997.664	1407.52	1330.22	1412.56	1480.29	547.607	518.785	615.253	733.837	857.991	662.892	691.714	470.011	518.785	545.39	671.76	642.939	525.436	481.096	412.368	485.53	481.222	535.812	405.717	394.735	623.166	390.197	481.222	507.7
	739.487	212	140	255	214	244	182	358	349.8	390.456	376	424.84	446.4	1486.78	1620.2	1317.24	1320.35	1535.6	1440.18	985.267	967.514	1255.53	1271.53	1314.01	1435.57	523.7	490.414	594.583	663.502	803.303	670.159	690.131	448.252	490.414	521.481	625.778	621.339	474.881	450.471	406.09	461.566	450.589	477.499	392.775	386.219	621.74	392.775	450.589	488.195
	741.157	194	122	216	182	232	216	336	292.6	334.312	374	380.12	449.376	1326	1471.76	1148.94	1179.41	1330.45	1308.23	824.032	844.022	1154.39	1126.1	1200.99	1272.87	510.856	448.664	518.613	595.258	759.62	593.037	630.796	402.021	448.664	477.539	541.951	541.951	426.453	426.453	375.368	446.443	442.117	463.813	397.579	371.023	568.285	362.041	442.117	428.674
	742.827	182	134	219	184	194	185	320	272.8	308.792	322	350.88	401.76	1102.67	1283.02	1036.86	1015.97	1089.33	1140.46	729.184	738.077	941.901	955.943	1038.51	1137.22	422.393	357.923	468.026	509.095	678.052	537.996	520.211	382.377	357.923	435.732	504.649	489.087	395.716	391.27	333.468	391.27	406.935	395.894	335.691	353.566	468.659	320.13	406.935	384.6
	744.497	160	128	216	172	194	192	330	270.6	265.408	296	376.68	422.592	992.359	1101.39	863.219	847.733	878.883	979.009	647.481	663.056	767.046	847.733	886.829	987.569	371.579	333.753	389.645	480.605	598.531	469.479	465.029	344.878	333.753	358.228	462.804	407.179	360.453	342.653	309.278	358.228	331.605	372.646	295.928	275.967	418.945	300.378	331.605	340.428
	746.167	156	118	214	166	212	185	296	270.6	301.136	296	344	401.76	868.423	1027.08	863.881	757.087	708.099	912.958	581.175	538.868	660.691	681.378	766.629	818.754	329.555	302.835	389.944	418.625	545.548	411.944	445.345	329.555	302.835	345.143	409.718	407.491	318.422	331.782	271.661	338.462	302.897	344.608	273.887	300.669	401.212	271.661	302.897	318.422
	747.835	174	126	202	168	192	166	330	250.8	301.136	298	352.6	419.616	842.264	892.398	807.771	733.082	652.866	793.243	512.489	545.912	602.497	630.584	698.704	714.742	314.178	314.178	364.616	407.763	499.119	367.655	432.273	298.58	314.178	307.493	401.078	381.024	314.178	280.755	276.298	282.983	271.89	328.304	271.842	260.747	389.435	262.929	271.89	307.493
	749.503	162	130	219	162	202	182	318	250.8	283.272	304	368.08	398.784	795.945	900.455	685.36	686.698	637.648	800.404	481.58	472.662	576.453	610.893	675.231	703.162	276.463	309.906	309.362	401.317	468.203	383.481	374.562	265.315	309.906	318.824	358.956	323.283	296.529	307.676	260.856	307.676	272.048	323.774	263.086	227.45	337.443	227.413	272.048	272.004
	751.172	158	122	230	170	206	208	298	231	321.552	298	356.04	369.024	783.028	850.79	761.434	696.025	615.714	756.258	479.632	522.018	556.244	586.713	656.506	693.279	256.548	290.01	343.7	381.475	470.709	374.782	399.322	258.778	290.01	305.626	372.552	359.167	310.088	305.626	263.24	303.395	261.054	314.505	274.394	261.054	359.75	236.47	261.054	296.703
	752.839	164	116	216	166	198	190	304	261.8	301.136	302	357.76	425.568	747.83	916.65	724.078	640.679	573.709	814.8	484.415	493.345	571.3	587.103	663.321	688.588	303.597	290.203	326.838	377.264	482.183	375.031	417.446	276.809	290.203	301.364	346.011	341.546	283.506	290.203	252.253	287.97	270.168	314.714	250.021	243.375	376.077	218.768	270.168	287.97
	754.506	158	116	207	184	190	211	284	264	293.48	324	344	410.688	786.426	882.216	719.937	690.357	592.054	784.192	482.58	487.048	561.481	612.161	657.483	687.435	303.847	285.973	324.969	357.466	493.751	364.169	415.555	268.1	285.973	303.847	344.062	339.593	301.612	290.442	230.119	290.442	281.579	305.499	259.163	245.823	374.374	243.524	281.579	285.973
	756.172	154	116	202	182	196	200	302	239.8	326.656	340	352.6	386.88	782.768	903.258	696.975	715.673	588.194	802.896	451.769	489.789	572.362	599.376	670.944	674.385	292.979	279.56	314.605	369.019	471.897	391.384	404.803	268.377	279.56	324.289	402.566	328.762	288.506	306.398	248.249	297.452	230.433	343.746	246.013	228.196	364.687	246.013	230.433	317.58
	757.838	158	126	221	180	202	185	302	237.6	311.344	314	376.68	386.88	745.683	869.124	778.555	691.94	606.847	772.555	472.49	510.558	573.082	577.737	663.789	652.839	293.347	297.826	351.429	389.636	492.644	365.004	425.465	284.39	297.826	309.022	351.568	367.243	293.347	313.501	250.8	279.911	248.658	348.927	241.843	228.497	383.302	244.083	248.658	286.629
	759.503	162	112	237	180	200	221	284	242	313.896	292	350.88	372	771.421	895.599	703.607	706.388	592.021	796.088	473.168	506.806	563.576	589.778	650.326	660.675	273.585	296.01	317.598	376.74	509.048	347.588	419.348	284.798	296.01	300.495	367.77	331.89	304.98	275.828	255.645	313.95	284.92	311.394	262.373	233.321	377.791	235.463	284.92	280.313
	761.169	156	120	177	168	212	187	302	235.4	288.376	318	313.04	410.688	718.698	854.014	771.343	680.517	581.696	759.124	411.005	489.613	551.139	586.188	648.111	642.682	303.201	271.758	348.173	348.119	476.137	332.398	397.53	274.003	271.758	305.447	350.365	363.841	294.217	298.709	249.298	303.201	269.631	316.632	247.052	229.186	358.135	240.315	269.631	300.955
	762.833	156	112	219	176	190	195	260	248.6	265.408	286	344	386.88	764.782	835.074	696.221	661.311	555.591	742.288	447.622	506.106	578.618	575.836	618.574	685.189	301.414	285.668	314.264	344.152	488.111	362.147	393.638	299.165	285.668	290.167	350.9	328.406	267.674	287.918	236.183	294.666	254.286	319.499	272.172	247.535	354.629	249.679	254.286	281.17
	764.497	150	116	209	160	190	187	276	266.2	283.272	270	330.24	410.688	727.589	838.811	687.673	691.547	583.423	745.61	432.499	477.551	555.739	551.886	630.727	663.65	295.09	299.595	310.406	371.679	470.793	342.395	391.952	241.028	299.595	286.08	355.91	324.374	279.322	290.585	263.554	286.08	252.39	303.245	245.533	229.855	353.11	223.007	252.39	286.08
	766.161	150	124	209	178	196	182	262	242	273.064	282	330.24	410.688	782.669	824.679	640.751	638.315	500.728	733.048	455.617	453.362	491.172	559.372	597.716	647.164	286.452	288.708	289.226	347.352	437.573	360.885	392.462	270.664	288.708	297.73	351.863	302.241	279.686	279.686	236.831	286.452	277.527	337.112	234.575	241.426	353.569	225.553	277.527	297.73
	767.824	164	106	209	170	192	187	270	228.8	262.856	270	292.4	422.592	722.594	823.079	684.567	645.818	523.88	731.626	449.363	476.46	525.901	546.461	583.881	599.266	277.747	277.747	309.004	336.458	451.621	338.716	390.652	273.231	277.747	289.037	356.781	322.909	261.94	298.07	234.843	255.166	286.865	296.805	257.424	234.913	351.939	216.778	286.865	280.005
	769.487	154	130	207	174	186	190	292	255.2	270.512	276	331.96	389.856	739.122	806.084	661.277	644.189	531.173	716.519	420.418	420.418	495.187	562.817	576.379	578.988	273.498	266.717	298.491	339.047	436.24	341.307	404.596	268.977	266.717	284.799	302.882	311.923	280.279	282.539	268.977	298.361	248.697	304.283	246.374	219.306	364.501	237.333	248.697	284.799
	771.149	134	110	186	160	192	172	268	239.8	262.856	262	326.8	389.856	671.87	801.663	671.417	615.315	497.681	712.589	438.864	456.962	492.621	547.449	568.779	584.688	294.084	289.56	303.068	350.639	423.029	359.688	375.523	260.152	289.56	278.249	328.017	316.706	264.676	262.414	223.957	262.414	248.895	302.138	233.005	237.581	338.309	219.432	248.895	303.133
	772.81	160	112	179	160	186	195	274	242	301.136	258	319.92	383.904	744.804	751.312	676.708	613.501	509.364	667.833	443.713	455.032	482.555	538.794	548.173	583.375	289.772	280.716	305.456	337.312	436.921	357.687	369.006	249.023	280.716	307.882	337.312	319.202	267.133	262.606	267.133	271.661	262.658	275.963	242.231	253.601	332.438	212.801	262.658	296.563
	774.472	146	108	207	162	204	172	252	235.4	255.2	262	313.04	351.168	734.003	762.038	696.397	609.404	489.336	677.367	414.576	457.619	457.56	525.583	553.415	571.588	289.977	255.995	314.344	339.816	455.354	317.162	351.144	240.137	255.995	274.118	323.958	328.489	260.526	278.649	242.402	251.464	267.377	297.77	235.606	212.995	316.346	208.421	267.377	269.588
	776.132	138	106	209	176	194	174	276	222.2	265.408	252	316.48	377.952	757.239	757.522	692.125	616.673	498.78	673.353	410.36	421.696	472.826	512.383	594.325	563.307	253.924	276.596	312.415	324.207	442.1	360.482	358.215	247.123	276.596	299.268	337.81	326.474	262.993	281.13	226.718	267.527	242.645	300.402	222.184	235.842	322.716	215.382	242.645	303.802
	777.793	162	114	198	152	184	205	254	244.2	275.616	250	311.32	333.312	667.137	755.634	659.059	621.753	492.41	671.675	406.182	440.219	458.313	533.256	567.293	577.766	279.108	267.762	297.49	342.645	419.797	326.761	365.337	233.725	267.762	308.607	317.684	310.877	276.839	270.032	233.725	274.57	251.946	310.286	247.34	222.439	329.132	213.302	251.946	260.955
	779.452	160	116	219	146	204	187	276	217.8	280.72	268	319.92	339.264	708.671	799.811	698.222	590.56	522.418	710.943	388.406	415.663	484.163	497.433	554.866	581.823	274.837	272.566	315.167	333.893	415.663	349.793	377.05	274.837	272.566	270.295	347.522	329.35	274.837	281.651	252.123	279.38	249.924	315.404	256.666	234.02	339.685	211.239	249.924	268.023
	781.112	166	120	193	152	182	182	278	211.2	273.064	236	304.44	374.976	757.122	757.122	723.018	643.44	482.012	672.997	436.539	420.623	460.711	536.579	555.418	564.912	286.479	268.289	326.36	331.951	431.991	361.509	366.056	279.658	268.289	277.384	343.32	341.046	275.11	266.016	227.364	252.374	256.992	294.027	252.374	231.976	329.78	231.911	256.992	281.931
	782.771	158	110	207	162	188	195	278	211.2	285.824	280	309.6	374.976	723.683	788.542	665.788	603.069	491.558	700.926	414.183	414.183	471.616	537.073	538.049	567.182	254.882	266.261	300.527	348.187	434.665	357.29	357.29	243.503	266.261	273.088	334.533	314.051	268.536	268.536	243.503	273.088	254.944	294.297	243.503	229.905	321.883	218.47	254.944	268.536
	784.429	152	120	202	174	172	179	270	217.8	280.72	254	318.2	354.144	733.373	768.675	738.748	580.777	501.062	683.267	409.96	432.736	458.508	523.838	544.986	527.342	293.805	252.809	333.46	302.915	453.233	312.025	382.629	273.307	252.809	305.192	316.58	348.466	277.862	282.417	232.311	286.972	255.139	299.362	227.756	234.637	344.711	236.866	255.139	271.029
	786.087	166	114	191	156	188	166	258	250.8	267.96	256	314.76	342.24	724.776	751.272	671.627	613.096	521.93	667.797	410.25	448.996	476.826	540.163	533.976	554.013	268.942	255.267	303.163	330.48	439.88	341.875	380.621	273.5	255.267	275.779	314.525	316.805	252.988	268.942	237.034	291.734	257.596	297.158	246.15	202.885	342.902	223.359	257.596	273.5
	787.745	144	120	196	160	192	177	272	220	255.2	258	313.04	357.12	704.756	800.548	691.436	622.648	508.61	711.598	431.064	408.257	477.16	522.295	558.787	549.138	262.288	285.095	312.104	332.991	442.468	323.868	374.045	262.288	285.095	266.849	332.991	326.149	275.972	285.095	250.884	275.972	237.248	304.619	253.165	237.248	336.977	230.357	237.248	278.253
	789.402	146	118	186	152	202	179	270	220	265.408	266	309.6	354.144	730.406	762.647	696.808	639.105	490.741	677.908	410.853	472.481	476.025	529.544	562.478	565.362	260.207	276.185	314.529	321.835	415.418	360.638	388.028	260.207	276.185	269.337	321.835	328.683	264.772	299.01	223.687	285.315	251.136	295.175	241.947	237.438	349.575	235.099	251.136	273.902
	791.057	160	110	200	162	188	185	264	226.6	257.752	252	316.48	360.096	733.321	783.865	697.41	582.545	509.441	696.769	429.484	434.053	486.957	525.433	546.646	565.851	292.415	283.277	314.801	338.104	443.191	326.682	388.363	258.147	283.277	269.57	333.536	328.967	299.268	253.578	235.302	267.285	251.359	319.646	233.018	205.658	349.877	228.449	251.359	280.992
	792.714	162	120	212	156	196	185	278	239.8	283.272	282	326.8	342.24	733.99	789.725	649.57	631.094	503.046	701.978	420.729	420.729	475.366	537.345	555.311	594.509	262.956	276.675	293.207	320.12	413.87	308.687	402.437	262.956	276.675	301.828	329.267	306.401	267.529	294.968	246.95	260.669	233.291	322.361	253.81	237.866	362.556	219.511	233.291	288.108
	794.369	162	110	212	160	206	179	276	244.2	267.96	264	338.84	363.072	718.61	795.563	727.764	649.953	505.773	707.167	407.365	427.962	496.86	546.967	555.794	589.746	292.936	279.205	328.502	334.131	471.445	327.265	377.613	267.762	279.205	292.936	347.862	343.285	244.877	235.722	242.588	286.071	258.669	286.254	233.434	224.332	340.192	226.568	258.669	267.762
	796.024	176	114	202	172	186	174	298	239.8	288.376	272	337.12	366.048	739.761	863.151	708.888	636.699	494.701	767.245	403.09	462.637	516.82	545.087	543.124	609.568	277.124	261.092	319.982	345.833	425.993	352.704	373.316	277.124	261.092	286.285	357.284	334.381	286.285	283.995	256.512	288.576	270.305	303.462	261.092	219.909	336.321	240.48	270.305	290.866
	797.679	164	122	230	158	200	203	274	246.4	288.376	284	335.4	386.88	728.74	819.832	719.023	676.032	545.409	728.74	472.077	460.618	509.587	570.617	592.551	597.588	277.288	274.996	324.557	348.328	439.994	359.786	403.328	274.996	274.996	297.912	343.745	339.162	279.579	265.829	249.788	286.454	247.532	303.641	256.663	210.861	363.359	229.163	247.532	291.037
	799.333	156	118	207	178	194	213	274	248.6	275.616	278	352.6	392.832	770.331	884.676	695.04	667.161	543.358	786.379	440.189	474.579	514.338	568.577	597.727	619.015	288.874	300.337	313.731	373.702	447.067	353.068	375.995	256.777	300.337	307.215	341.605	327.849	304.923	281.996	254.484	281.996	249.926	323.218	256.777	240.755	338.734	259.07	249.926	284.289
	800.986	164	120	205	176	216	185	324	233.2	303.688	294	352.6	407.712	740.788	851.448	734.184	644.463	566.485	756.843	454.106	483.921	570.348	575.659	612.682	658.047	298.15	309.617	331.4	366.954	440.345	357.78	408.236	268.335	309.617	318.791	353.193	346.313	284.389	284.389	249.987	321.085	275.241	301.452	256.868	252.305	367.78	238.52	275.241	268.335
	802.64	172	116	221	178	210	179	304	288.2	298.584	298	345.72	398.784	807.576	957.563	768.483	727.278	603.388	851.167	474.91	481.793	564.507	591.917	647.306	649.449	298.253	305.135	346.882	387.728	461.145	373.963	408.377	273.016	305.135	318.901	380.846	362.492	293.664	312.018	252.368	307.43	270.75	328.307	282.193	234.038	367.907	252.368	270.75	321.195
	804.293	180	126	251	178	198	192	320	270.6	306.24	332	374.96	434.496	853.821	960.549	788.269	762.012	610.528	853.821	493.472	509.538	611.555	635.775	644.301	660.317	316.74	316.74	355.813	374.121	477.405	355.759	431.501	286.902	316.74	325.921	381.006	371.825	302.969	319.035	289.198	337.397	259.396	340.611	277.721	254.805	388.74	243.293	259.396	293.788
	805.945	182	114	219	186	210	231	300	275	326.656	338	366.36	398.784	858.903	955.932	778.983	716.518	633.843	849.717	516.72	558.058	636.079	665.995	690.6	703.092	310.032	298.549	351.622	406.486	486.865	395.004	443.231	321.515	298.549	353.666	358.259	367.445	332.997	332.997	282.474	305.439	298.607	343.24	275.584	277.934	399.307	231.95	298.607	319.218
	807.596	178	118	225	182	220	216	276	277.2	301.136	352	392.16	428.544	917.007	1013.53	833.166	744.637	696.373	900.919	524.004	530.899	642.606	703.268	704.254	738.98	340.143	294.178	376.079	390.705	501.021	388.406	461.951	294.178	294.178	381.512	402.196	393.003	321.757	321.757	271.195	310.265	268.962	353.243	280.388	262.065	416.172	252.809	268.962	326.353
	809.248	174	116	219	162	198	200	332	246.4	336.864	338	383.56	496.992	899.421	1055.84	853.414	821.21	703.894	938.526	524.47	568.176	652.259	708.495	722.957	746.715	340.446	308.241	385.219	434.758	545.173	407.155	469.263	312.842	308.241	368.049	384.151	402.554	347.347	331.244	285.238	312.842	292.217	365.749	271.436	260.004	422.759	285.238	292.217	322.043
	810.899	174	124	207	186	208	190	314	261.8	339.416	336	383.56	455.328	909.445	1087.88	820.02	780.511	688.416	967.005	550.272	566.389	669.513	695.323	753.214	761.561	331.545	317.73	370.145	412.128	520.341	467.386	471.991	306.218	317.73	366.081	396.012	386.802	320.033	329.242	303.916	347.661	294.779	363.64	269.38	274.053	425.217	273.985	294.779	343.057
	812.55	188	122	223	198	200	216	322	259.6	319	334	364.64	470.208	956.221	1036.87	879.262	797.235	748.848	921.659	548.387	548.387	688.211	744.239	775.179	783.408	370.968	329.493	396.886	428.571	532.258	421.659	470.046	320.276	329.493	345.622	451.613	414.746	350.23	352.534	301.843	338.71	311.116	334.608	253.456	281.156	423.465	276.498	311.116	343.318
	814.199	174	120	248	184	210	213	308	266.2	306.24	320	395.6	443.424	933.627	1052.92	894.345	859.859	783.785	935.932	576.313	574.007	653.66	767.648	793.664	755.413	348.093	322.735	403.695	447.219	537.123	426.471	502.545	331.956	322.735	348.093	410.335	421.861	320.43	357.314	292.767	338.872	322.762	395.858	288.156	283.57	452.743	290.462	322.762	350.398
	815.849	176	132	235	184	224	218	280	266.2	324.104	350	388.72	458.304	901.495	1097.18	850.495	813.882	749.325	975.275	601.765	608.682	688.651	733.185	802.021	796.323	334.314	334.314	383.901	465.734	509.541	442.678	498.013	311.258	334.314	355.065	415.011	401.177	320.48	327.397	295.119	334.314	329.702	361.705	283.591	281.284	448.66	246.701	329.702	304.341
	817.498	172	134	212	190	204	192	330	277.2	316.448	330	380.12	467.232	903.737	1084.14	894.424	841.49	740.05	963.679	562.53	555.614	652.2	737.745	795.379	789.177	334.291	322.763	403.73	444.952	546.392	444.952	461.09	331.985	322.763	368.872	387.316	421.898	334.291	327.374	288.181	348.123	274.337	366.567	302.014	260.505	415.396	272.043	274.337	320.458
	819.146	174	132	223	192	232	205	316	308	316.448	354	385.28	425.568	915.175	1001.05	879.675	866.765	712.315	889.818	562.475	576.307	680.954	742.283	796.95	799.738	345.784	352.7	397.073	451.824	539.423	440.298	454.13	329.647	352.7	350.394	412.636	414.941	348.089	350.394	297.374	313.511	281.234	354.313	288.153	269.708	409.126	274.322	281.234	345.784
	820.794	174	132	242	208	216	211	332	272.8	336.864	316	407.64	467.232	885.302	1094.52	913.981	855.331	774.639	972.91	564.841	583.285	676.474	756.195	815.15	785.631	343.516	327.377	412.558	454.178	548.703	431.123	474.927	308.933	327.377	359.654	433.429	431.123	331.988	325.072	269.74	325.072	311.264	344.576	290.49	278.985	427.862	276.657	311.264	345.821
	822.441	178	122	242	196	210	216	386	277.2	316.448	336	454.08	458.304	973.377	1084.67	904.64	844.208	772.704	964.15	551.273	590.484	678.316	749.639	797.414	807.3	375.973	357.52	408.342	465.929	588.178	440.557	482.075	318.308	357.52	352.907	442.863	426.717	334.454	329.841	286.016	352.907	295.302	371.636	286.016	288.381	434.302	302.162	295.302	348.294
	824.089	174	142	239	182	236	224	394	294.8	341.968	370	481.6	449.376	981.168	1085.63	939.705	888.823	838.033	965.008	611.787	664.886	739.671	812.638	852.543	866.623	353.22	348.603	424.169	457.109	597.935	438.64	482.504	323.208	348.603	378.615	445.566	443.257	364.764	346.295	318.591	369.381	304.835	337.706	277.036	286.36	434.688	302.431	304.835	327.826
	825.736	200	136	239	216	246	237	418	327.8	349.624	408	510.84	467.232	1090.97	1172.73	906.525	915.307	966.158	1042.43	695.726	651.81	810.507	869.08	888.229	917.438	402.18	369.821	409.192	506.193	591.714	476.145	503.881	351.33	369.821	379.067	473.833	427.606	374.444	349.019	353.641	381.378	326.026	389.561	323.593	319.089	453.947	307.414	326.026	383.689
	827.382	198	142	251	244	266	218	444	330	367.488	410	540.08	499.968	1187.27	1270.59	1025.45	1011.38	1122.47	1129.41	756.799	747.541	893.77	948.891	986.914	1007.64	428.158	384.185	462.874	548.505	624.88	495.275	567.02	349.47	384.185	384.185	479.074	483.703	421.215	377.242	328.64	398.072	382.01	387.61	321.697	305.608	510.829	337.898	382.01	379.557
	829.028	218	152	262	254	284	252	470	378.4	359.832	490	553.84	491.04	1350.88	1378.97	1065.96	1091.36	1235.02	1225.75	866.6	817.94	993.921	1061.24	1102.29	1119.35	505.13	426.349	481.161	581.595	660.377	558.424	609.4	363.787	426.349	412.446	567.692	502.813	440.251	419.397	354.518	412.446	412.571	483.859	352.201	312.905	549.009	335.981	412.571	461.105
	830.672	240	138	260	248	296	260	470	376.2	405.768	486	557.28	541.632	1447.24	1448.11	1194.81	1277.93	1328.95	1287.21	911.481	858.137	1087.93	1148.05	1124.86	1239.93	510.244	482.412	539.319	644.763	746.811	575.184	626.208	419.792	482.412	528.798	551.991	563.588	461.539	445.304	394.279	449.942	454.682	531.025	375.725	352.611	564.151	373.406	454.682	447.623
	832.318	236	152	244	236	266	268	442	343.2	395.56	500	546.96	511.872	1487.67	1490.86	1343.22	1260.23	1399.48	1325.21	993.328	984.045	1102.41	1232.38	1177.01	1301.47	557.006	473.455	606.311	700.9	863.36	656.803	659.124	429.359	473.455	554.686	638.237	633.595	494.343	466.493	431.68	438.643	473.529	514.164	420.076	410.856	593.805	392.225	473.529	489.701
	833.961	208	162	258	244	270	237	476	349.8	364.936	514	559	526.752	1523.24	1494.21	1343.89	1407.14	1469.84	1328.19	982.212	1003.11	1133.51	1321.23	1297.01	1334.26	527.097	499.233	606.612	715.18	833.603	717.503	687.316	476.013	499.233	536.385	661.774	633.91	494.589	489.945	408.675	517.809	490.006	529.187	422.607	431.949	619.204	420.285	490.006	489.945
	835.606	224	154	246	234	286	276	484	369.6	372.592	462	615.76	598.176	1486.76	1547.17	1398.67	1458.89	1493.73	1375.26	1019.83	978.011	1118.74	1349.7	1345.72	1320.58	617.936	534.305	631.341	738.735	880.442	706.212	731.766	455.321	534.305	569.151	655.105	659.751	506.429	487.844	443.706	485.521	499.527	561.439	420.475	436.795	659.249	422.798	499.527	506.429
	837.249	224	140	269	242	282	255	560	398.2	382.8	528	701.76	684.48	1417.82	1451.23	1414.19	1434.09	1410.85	1289.98	994.798	1018.04	1073.45	1387.6	1359.71	1324.85	567.128	529.939	638.347	722.856	864.638	725.18	699.613	478.805	529.939	564.804	678.694	667.073	513.669	502.048	446.265	499.723	497.484	549.417	383.509	420.769	630.282	406.752	497.484	543.885
	838.892	246	174	301	254	304	294	746	391.6	403.216	586	928.8	892.8	1444.35	1486.21	1410.2	1395.51	1483.89	1321.08	1011.74	1030.35	1135.38	1425.74	1375.57	1375.82	597.742	523.315	636.546	753.574	832.652	734.967	707.057	486.101	523.315	581.461	665.191	665.191	502.382	479.124	455.865	534.944	504.816	544.853	416.326	400.131	636.988	414	504.816	520.989
	840.534	274	194	320	326	308	325	982	464.2	472.12	794	1252.16	1130.88	1554.92	1521.46	1529.78	1587.51	1689.93	1352.41	1205.76	1121.96	1186.84	1568.89	1552.92	1459.3	593.569	567.964	690.521	786.77	924.106	723.922	763.493	449.251	567.964	560.981	714.611	721.594	533.049	549.343	458.561	537.704	514.556	572.434	421.318	437.722	687.832	460.889	514.556	507.444
	842.176	364	242	444	386	392	380	1218	572	581.856	1178	1611.64	1309.44	1903.51	1834.77	1709.01	1821.96	2204.06	1630.91	1432.87	1318.71	1448.51	1908.17	1877.21	1659.59	701.293	682.654	771.424	871.374	1048.44	899.333	806.138	538.202	682.654	673.335	834.096	806.138	580.139	612.758	521.893	617.417	538.352	649.523	493.934	482.42	726.25	512.573	538.352	584.799
	843.818	446	294	515	488	528	489	1362	730.4	704.352	1652	1869.64	1374.91	2418.57	2298.45	2353.54	2486.2	3097.26	2043.07	2022.08	1793.52	1990.11	2544.51	2490.54	2204.89	916.583	825.625	1062.35	1289.75	1245.43	1147.48	986.551	662.365	825.625	893.26	981.887	1110.16	702.014	699.682	629.714	727.669	683.568	791.107	606.391	611.245	888.785	634.378	683.568	716.008
	845.458	558	360	612	636	616	629	1334	968	862.576	2126	1836.96	1386.82	3282.94	3225.74	2955.2	3359.99	4511.12	2867.32	2878.99	2426.01	2762	3621.5	3512.43	3136.02	1202.5	1078.75	1333.93	1709.18	1748.88	1464.01	1314.58	819.567	1078.75	1174.48	1347.27	1393.96	938.649	915.3	877.94	997.023	882.919	1076.64	789.212	777.81	1184.31	889.615	882.919	964.334
	847.099	614	380	676	706	722	632	1226	1128.6	867.68	2216	1654.64	1208.26	4231.75	4024.26	3885.92	4605.83	6190.99	3577.12	3888.07	3270.84	3617.72	4884.05	4921.46	4379.23	1641.27	1447.21	1754.05	2200.04	2398.77	2036.39	1737.12	1080.15	1447.21	1533.72	1767.52	1832.98	1290.57	1145.61	1038.07	1269.53	1078.24	1457.22	1061.45	1015.09	1564.97	1024.04	1078.24	1318.62
	848.739	590	330	612	646	750	606	1042	1042.8	808.984	1984	1410.4	1116	4795.26	4815.16	4611.4	5411.06	7274.84	4280.14	4474.48	3968.73	4206.88	5914.46	6308.49	5549.2	2065.15	1627.3	2081.52	2645.82	2978.3	2542.8	2093.24	1362.71	1627.3	1868.46	2147.1	2175.19	1608.57	1348.67	1231.59	1568.76	1271.97	1791.95	1238.62	1192.33	1885.8	1306.52	1271.97	1622.61
	850.379	502	324	524	558	634	564	860	1018.6	663.52	1520	1061.24	851.136	4800.72	4635.68	4648.74	5541.81	7563.41	4120.6	4523.98	4022.09	4269.27	6121.09	6846.44	5901	2115.41	1761.28	2098.37	2753.32	3163.74	2795.53	2216.26	1594.77	1761.28	2073.2	2394.5	2192.8	1644.02	1435.29	1261.74	1629.95	1290.51	1914.19	1369.62	1313.97	1996.63	1421.22	1290.51	1695.61
	852.018	400	278	414	434	550	458	700	825	592.064	1086	741.32	678.528	4322.62	4226.01	4422.6	4980.41	6784.63	3756.45	4045.41	3707.12	3791.26	5560.67	6598.04	5744.82	1916.99	1559.9	1996.3	2600.62	3016.44	2588.87	2116.67	1505.87	1559.9	1825.37	2259.98	2086.13	1522.31	1369.61	1214.56	1496.47	1189.3	1665.95	1292.09	1250.42	1906.91	1395.45	1189.3	1602.19
	853.657	332	228	334	352	408	328	496	607.2	461.912	778	586.52	505.92	3529.81	3393.91	3781.51	4125.17	5358.25	3016.81	3428.62	3016.81	3088.58	4598.16	5719.97	5091.98	1571.94	1388.39	1706.92	2193.19	2649.71	2226.13	1833.15	1353.09	1388.39	1656.66	1946.1	1783.73	1287.2	1200.13	1002.47	1324.85	1019.41	1419.31	1094.24	1090.04	1651.49	1275.44	1019.41	1360.15
	855.295	252	184	299	288	340	294	380	490.6	382.8	558	447.2	449.376	2646.78	2667.41	2883.03	3019.17	3973.71	2371.03	2500.65	2363.95	2330.53	3459.91	4600.97	4024.83	1218.51	1020.53	1301.36	1619.18	2147.12	1810.09	1418.84	1091.24	1020.53	1390.56	1539.05	1359.92	1032.32	961.609	841.408	1060.6	811.109	1131.73	867.333	832.329	1278.23	994.605	811.109	1077.1
	856.932	206	134	258	238	296	239	342	365.2	329.208	452	393.88	407.712	1994.33	2028.56	2031.43	2178.42	2827.47	1803.16	1803.16	1722.91	1718.88	2449.84	3290.73	3055.49	863.817	750.53	916.96	1243.8	1586.02	1298.09	1029.03	821.334	750.53	984.185	1189.52	958.223	797.733	764.69	611.28	816.614	623.309	810.571	634.882	625.67	927.054	762.33	623.309	804.813
	858.57	176	132	225	202	246	200	306	290.4	303.688	372	376.68	363.072	1450.89	1520.61	1507.89	1569.04	1838.43	1351.65	1285.48	1224.04	1270.12	1592.67	2217.86	2037.65	628.562	543.494	680.639	836.508	1131.88	942.843	744.35	664.008	543.494	756.165	831.782	711.268	588.391	571.85	496.233	593.117	486.938	598.647	470.24	496.393	670.586	524.59	486.938	593.117
	860.207	172	124	202	208	224	190	294	299.2	303.688	324	349.16	360.096	1149.67	1202.89	1173.52	1161.5	1301.07	1069.24	913.113	842.146	913.546	1161.5	1507.21	1399.33	487.309	451.825	529.708	626.878	816.124	702.576	669.458	482.578	451.825	513.33	669.458	553.545	473.115	461.288	371.396	466.019	395.168	461.382	406.879	385.703	603.115	406.879	395.168	458.922
	861.843	176	114	219	184	196	195	284	268.4	296.032	310	333.68	336.288	1013.51	1097.57	978.933	987.459	973.251	975.619	686.722	696.194	740	925.891	1129.88	1034.64	383.617	364.673	441.877	530.433	663.042	563.586	530.433	385.985	364.673	447.553	494.913	461.761	397.825	381.249	348.097	393.089	322.142	424.205	371.777	341.092	477.868	314.945	322.142	393.089
	863.479	156	118	214	196	214	200	276	266.2	262.856	280	323.36	336.288	881.809	946.7	889.488	841.511	803.584	841.511	597.354	663.727	690.862	824.918	880.457	908.069	357.939	353.198	401.502	474.091	590.243	457.498	483.573	327.123	353.198	398.236	476.461	419.57	334.234	369.791	308.159	348.457	289.282	374.39	305.789	301.138	435.651	298.677	289.282	362.679
	865.115	158	106	209	178	190	200	270	261.8	262.856	304	323.36	336.288	866.141	886.311	880.379	771.221	683.421	787.832	533.922	557.652	590.125	733.253	791.564	799.515	360.694	317.98	397.39	396.289	550.533	448.495	434.257	327.472	317.98	363.067	403.408	415.273	325.099	320.353	289.505	344.083	294.342	342.09	301.37	270.604	391.223	294.251	294.342	317.98
	866.75	182	114	200	170	204	174	278	244.2	262.856	276	321.64	357.12	800.562	847.181	856.149	755.426	679.408	753.05	508.368	529.748	570.445	688.911	707.576	743.731	325.451	325.451	386.454	391.966	503.617	389.591	448.98	311.198	325.451	344.455	380.089	403.844	323.075	313.573	258.935	325.451	282.777	344.978	268.438	268.52	404.486	270.813	282.777	342.08
	868.384	152	118	205	168	204	190	258	246.4	285.824	272	304.44	327.36	772.846	794.546	766.282	756.201	599.253	706.263	458.952	518.402	550.692	637.301	662.44	689.617	304.383	318.651	345.889	382.856	477.976	397.124	399.502	282.981	318.651	347.186	363.832	361.454	306.761	323.407	271.091	311.517	273.544	317.605	285.359	245.001	359.912	252.067	273.544	285.359
	870.018	166	124	209	166	174	185	258	237.6	283.272	272	316.48	354.144	744.966	800.601	721.546	709.265	554.559	711.645	483.157	480.777	521.426	630.722	657.923	657.269	285.61	309.411	325.696	378.433	466.496	404.614	392.714	297.51	309.411	309.411	361.773	340.352	302.27	290.37	252.289	323.691	271.389	322.93	273.709	257.106	353.796	240.388	271.389	307.031
	871.651	156	110	209	160	192	190	256	248.6	290.928	264	314.76	333.312	726.404	779.694	732.119	700.206	585.886	693.061	462.04	481.094	513.936	571.596	631.138	597.245	281.035	304.851	330.468	395.354	445.369	395.354	431.079	285.798	304.851	304.851	376.301	345.339	297.706	321.523	247.692	295.325	254.875	310.52	266.745	245.347	388.359	269.127	254.875	314.378
	873.284	146	112	200	158	216	182	244	246.4	267.96	268	319.92	294.624	764.819	780.009	737.467	633.776	590.888	693.341	409.81	476.523	531.386	588.506	588.846	601.152	295.444	312.123	332.882	350.244	476.523	355.01	395.514	269.235	312.123	319.27	347.862	347.862	278.766	304.975	283.531	300.209	266.873	320.748	245.409	264.49	356.319	226.348	266.873	288.296
	874.917	152	112	196	162	186	182	248	237.6	252.648	266	313.04	327.36	743.494	806.941	732.532	636.259	517.11	717.281	443.237	448.003	506.386	583.833	595.749	575.585	285.959	266.895	330.655	371.747	452.769	369.364	414.641	274.044	266.895	328.853	359.832	345.534	295.491	297.874	283.576	305.023	257.366	308.169	259.746	226.387	373.55	226.384	257.366	250.214
	876.55	162	116	207	170	192	169	234	228.8	270.512	254	311.32	261.888	714.861	796.176	742.598	657.672	526.614	707.712	419.385	467.043	493.818	550.443	570.187	577.388	269.264	285.944	335.198	307.39	455.128	328.836	400.322	283.562	285.944	326.453	338.368	350.282	283.562	293.093	259.733	293.093	254.956	313.205	238.287	269.253	360.65	231.138	254.956	264.499
	878.182	154	106	202	164	202	187	268	242	250.096	252	280.36	306.528	717.084	745.076	737.381	640.849	509.82	662.29	440.733	455.027	473.333	555.085	553.043	613.91	278.734	290.645	332.843	345.439	433.586	381.174	404.997	266.822	290.645	297.792	347.821	347.821	307.322	302.557	250.145	288.263	242.977	328.286	257.293	240.595	364.862	235.851	242.977	285.881
	879.813	174	120	209	158	196	190	246	226.6	257.752	266	307.88	351.168	671.582	750.171	676.534	659.674	488.206	666.819	414.38	433.432	495.1	490.588	598.776	567.895	295.305	292.924	305.378	328.646	411.999	338.172	397.71	259.583	292.924	283.398	347.698	319.12	281.016	285.779	273.872	295.305	233.359	307.975	271.49	242.884	358.297	226.242	233.359	290.542
	881.444	158	108	186	152	216	182	256	220	288.376	250	299.28	312.48	707.005	731.107	762.042	599.883	504.664	649.873	445.151	452.293	460.437	530.849	596.823	549.344	285.659	264.234	343.975	342.79	445.151	352.312	399.922	252.332	264.234	299.942	333.268	359.454	278.517	288.039	268.995	283.278	257.061	307.845	259.473	230.879	360.29	216.624	257.061	266.615
	883.074	160	118	216	170	192	198	242	213.4	298.584	276	304.44	345.216	685.314	749.562	741.568	602.029	483.051	666.277	421.182	452.117	468.085	563.956	520.104	558.282	285.547	278.409	334.733	342.657	435.46	337.898	361.693	283.168	278.409	292.686	347.416	349.796	287.927	292.686	268.89	311.723	240.313	322.859	266.511	230.795	325.85	247.474	240.313	299.825
	884.704	160	112	207	160	202	192	226	224.4	267.96	232	306.16	288.672	663.747	744.039	675.833	594.756	487.7	661.368	421.087	440.119	474.239	561.449	557.371	572.795	294.999	280.725	305.061	344.958	423.466	318.789	361.611	247.418	280.725	278.346	356.853	318.789	259.313	285.483	252.176	273.588	254.548	315.221	242.66	226.001	325.776	230.765	254.548	318.789
	886.333	150	110	189	180	182	190	224	231	267.96	254	307.88	300.576	701.841	690.54	711.167	578.126	492.478	613.813	387.797	413.967	464.868	504.374	562.492	580.139	266.462	280.736	321.011	342.593	399.692	340.214	342.593	278.357	280.736	311.665	349.731	335.456	287.874	287.874	264.082	299.769	256.96	315.233	249.808	235.547	308.642	233.154	256.96	285.494
	887.962	136	116	209	150	180	169	250	226.6	260.304	248	295.84	300.576	723.487	741.634	691.215	637.811	492.638	659.23	406.962	430.761	463.453	523.576	538.876	549.206	278.447	268.928	312.005	333.185	409.342	335.565	376.023	271.308	268.928	307.006	333.185	326.045	257.028	285.587	259.408	273.688	235.64	317.859	242.749	240.401	338.759	240.369	235.64	290.347
	889.591	166	108	200	164	180	177	250	224.4	265.408	254	301	312.48	697.663	742.011	686.52	607.181	466.696	659.565	376.214	440.504	469.954	538.129	537.449	562.306	269.064	302.4	309.885	352.403	404.787	359.546	392.882	266.683	302.4	273.827	330.973	323.83	283.351	307.162	257.159	278.589	266.726	300.352	247.634	231.004	353.948	240.491	266.726	283.351
	891.219	144	112	186	164	170	177	238	231	260.304	258	304.44	306.528	731.376	702.192	702.025	633.7	490.76	624.171	438.349	445.496	454.524	536.024	558.146	553.434	290.644	293.027	316.884	343.056	416.908	333.526	390.702	278.733	293.027	293.027	345.438	331.144	297.791	273.968	254.909	281.115	262.091	287.881	254.909	231.117	351.984	233.468	262.091	262.056
	892.846	158	108	202	158	198	185	238	244.2	275.616	226	299.28	318.432	691.131	705.132	661.864	631.55	479.025	626.784	424.211	440.894	465.666	569.587	556.649	560.971	288.368	285.985	298.756	338.416	428.978	350.332	376.547	262.153	285.985	314.584	305.051	312.2	283.602	295.518	257.387	264.536	250.255	305.67	255.003	226.422	339.232	214.489	250.255	271.686
	894.473	148	104	189	164	188	177	242	246.4	275.616	238	313.04	333.312	731.765	758.879	697.346	631.654	498.172	674.559	400.445	431.432	437.516	517.241	553.336	572.064	245.511	271.73	314.772	333.704	414.746	352.773	374.225	274.114	271.73	307.484	352.773	328.937	269.347	283.648	271.73	286.032	252.666	293.088	240.744	228.83	337.14	235.976	252.666	302.717
	896.1	140	126	212	158	174	177	232	242	262.856	244	294.12	321.408	715.094	732.077	717.573	593.528	481.496	650.735	419.522	398.069	465.752	526.786	549.941	551.905	283.654	276.503	323.902	352.78	383.767	359.931	376.616	266.968	276.503	281.27	331.327	338.478	278.887	278.887	231.214	319.409	274.117	300.673	245.516	235.979	339.294	233.597	274.117	276.503
	897.726	152	114	184	162	192	179	246	235.4	252.648	222	302.72	315.456	696.018	718.662	717.565	622.125	491.026	638.811	398.065	450.505	448.497	572.069	544.828	595.905	278.884	290.802	323.899	340.858	405.216	355.16	371.845	271.733	290.802	281.267	357.543	338.474	293.186	290.802	252.664	276.5	255.048	298.143	240.746	216.91	334.995	235.979	255.048	312.255
	899.352	156	112	200	166	168	169	218	231	275.616	262	294.12	276.768	688.902	729.425	692.335	631.692	483.9	648.378	426.69	412.388	445.384	538.726	541.45	548.261	274.13	283.665	312.51	350.41	426.69	326.573	376.631	264.595	283.665	293.2	338.492	326.573	278.898	290.817	257.444	295.584	219.31	280.471	252.677	233.613	339.307	226.456	219.31	295.584
	900.977	154	116	200	164	186	166	252	226.6	242.44	270	302.72	327.36	724.752	745.613	662.099	627.006	503.035	662.767	424.362	438.666	447.01	562.637	548.332	566.672	288.47	274.166	298.862	345.688	433.898	374.296	400.521	262.246	274.166	283.702	357.608	312.311	293.239	283.702	238.405	278.934	238.417	288.089	259.862	226.496	360.83	231.253	238.417	257.478
	902.602	144	118	198	164	176	174	226	226.6	234.784	254	307.88	303.552	741.578	748.433	712.774	617.584	467.361	665.274	355.29	472.13	467.486	529.358	538.214	583.284	283.755	278.986	321.736	333.829	410.133	350.521	410.133	283.755	278.986	298.062	350.521	336.214	286.139	302.831	255.141	295.677	236.079	310.891	238.449	226.54	369.489	233.68	236.079	274.217
	904.227	156	100	196	168	190	169	234	246.4	250.096	236	290.68	279.744	705.976	708.361	682.602	612.959	500.861	629.654	407.844	429.31	456.612	508.016	570.709	554.066	243.275	295.747	308.117	336.292	424.539	338.678	393.534	283.821	295.747	314.827	343.448	321.982	271.896	286.206	252.816	286.206	264.761	288.21	221.81	226.597	354.535	217.04	264.761	295.747
	905.85	162	112	202	172	186	187	232	246.4	257.752	226	292.4	312.48	694.286	732.758	692.95	603.623	477.172	651.34	431.841	419.912	422.235	541.591	526.594	563.431	271.988	274.374	312.788	334.021	427.069	350.722	388.895	262.445	274.374	279.146	336.407	326.863	286.303	269.602	250.516	286.303	255.318	285.778	248.13	236.229	350.356	219.499	255.318	293.461
	907.473	160	104	189	162	182	182	220	213.4	273.064	254	280.36	291.648	687.494	722.405	688.258	601.557	477.426	642.138	412.974	415.361	439.735	520.395	523.464	545.368	269.746	291.23	310.67	346.134	422.522	336.585	346.134	253.036	291.23	276.907	329.424	324.65	300.779	276.907	238.713	286.456	248.308	316.294	245.874	238.758	311.832	238.713	248.308	288.843
	909.097	150	114	207	176	186	198	242	246.4	285.824	244	301	294.624	664.136	739.09	703.984	563.799	492.129	656.969	382.236	446.739	432.216	492.129	547.759	542.114	284.288	289.066	317.768	348.791	410.904	310.567	384.625	269.954	289.066	298.622	336.846	332.068	296.233	286.677	260.398	277.121	255.686	296.281	248.454	203.115	346.509	241.287	255.686	272.343
	910.719	156	116	216	164	204	179	216	231	252.648	240	283.8	315.456	710.212	769.397	724.942	607.387	471.083	683.908	418.475	437.605	432.634	528.474	534.624	513.207	277.389	286.954	327.229	329.998	418.475	327.606	353.91	243.911	286.954	298.911	341.954	341.954	279.781	301.302	239.129	255.868	241.592	294.032	260.65	222.456	318.838	234.346	241.592	277.389
	912.341	166	122	193	172	174	172	216	231	247.544	232	297.56	306.528	708.548	721.713	710.463	636.736	490.717	641.523	387.786	421.299	453.551	517.049	502.686	517.417	272.887	275.28	320.693	349.486	426.086	351.88	397.361	270.493	275.28	301.612	344.699	335.124	258.524	282.462	258.524	275.28	239.444	309.559	239.374	241.838	357.983	236.981	239.444	287.249
	913.963	164	106	193	164	164	179	238	213.4	265.408	236	302.72	318.432	685.261	757.441	650.183	615.777	481.6	673.281	385.759	436.075	433.49	512.748	552.796	545.555	282.73	285.126	293.483	313.878	392.947	352.215	359.403	258.77	285.126	287.522	342.631	306.69	265.958	280.334	265.958	277.938	249.249	302.234	249.186	222.886	323.786	220.434	249.249	287.522
	915.584	164	130	191	162	200	177	220	231	275.616	240	282.08	291.648	685.827	774.253	686.305	589.907	491.589	688.225	374.087	470.007	459.09	532.355	542.975	529.404	242.198	287.76	309.789	330.923	400.465	354.903	378.883	268.576	287.76	309.341	340.515	323.729	275.77	297.352	263.78	282.964	242.251	312.65	246.994	235.055	341.336	220.616	242.251	309.341
	917.204	168	124	219	170	204	200	246	246.4	257.752	246	309.6	297.6	659.963	728.958	661.402	638.364	499.172	647.963	371.979	400.777	453.132	535.17	534.827	537.2	271.185	292.783	298.547	345.58	415.176	340.781	383.978	263.985	292.783	307.183	335.981	311.982	263.985	287.984	249.586	273.584	247.242	300.175	249.586	218.437	345.926	227.987	247.242	285.584
	918.825	178	118	237	186	188	205	234	242	270.512	244	314.76	279.744	727.805	764.736	667.081	634.127	523.635	679.765	369.907	429.957	429.831	526.037	535.302	541.373	305.053	309.857	301.111	321.867	408.339	367.505	369.907	247.406	309.857	285.837	345.887	314.661	283.435	300.249	240.2	288.239	252.28	315.718	225.788	223.448	333.25	235.396	252.28	281.033
	920.445	180	132	242	196	196	200	270	233.2	298.584	292	306.16	321.408	697.368	781.833	708.623	572.323	507.395	694.963	389.564	425.635	427.154	514.61	527.32	538.287	290.971	290.971	319.862	327.042	418.421	363.112	391.969	283.757	290.971	295.78	317.423	334.256	274.138	283.757	264.519	288.566	286.266	313.527	230.853	211.692	353.125	230.853	286.266	283.757
	922.063	192	130	297	188	234	224	238	268.4	329.208	308	335.4	327.36	674.27	742.3	694.306	589.986	517.743	659.822	414.195	457.54	449.936	520.151	509.143	568.684	291.381	310.646	313.4	346.768	431.051	341.951	397.338	276.932	310.646	301.013	334.727	327.503	293.789	281.749	264.892	317.87	240.916	329.285	276.932	195.142	357.962	240.811	240.916	279.341
	923.683	184	142	299	192	250	257	264	264	339.416	296	318.2	315.456	709.106	767.897	766.993	612.629	484.797	682.575	419.675	455.854	461.757	540.271	542.684	545.466	303.903	291.843	346.21	342.493	400.38	349.729	393.144	272.548	291.843	303.903	340.082	361.789	296.667	291.843	253.252	294.255	267.848	322.137	265.312	246.131	354.184	238.781	267.848	313.55
	925.301	200	156	311	212	264	255	252	308	367.488	334	337.12	339.264	717.478	804.445	768.207	630.511	553.207	715.062	451.745	487.981	452.953	558.038	553.897	568.63	292.306	323.71	346.758	357.531	444.498	369.61	388.936	287.474	323.71	297.137	350.284	362.362	299.553	297.137	277.811	304.384	251.348	325.208	282.643	244.097	350.393	248.822	251.348	292.306
	926.919	214	142	343	218	260	265	244	294.8	375.144	348	337.12	354.144	703.975	819.188	769.293	599.952	520.119	728.167	466.898	488.67	482.24	534.634	561.591	535.937	345.94	304.814	347.248	370.131	459.64	387.065	420.934	283.042	304.814	314.491	379.808	362.874	336.263	319.329	290.299	333.844	285.565	348.746	283.042	242.004	379.22	258.85	285.565	324.167
	928.537	236	156	352	220	278	291	244	286	410.872	348	349.16	354.144	767.748	836.47	765.036	649.074	571.573	743.529	455.321	469.852	479.604	603.058	534.552	542.137	331.803	326.959	345.326	372.975	428.68	372.975	418.992	302.74	326.959	319.693	394.773	360.866	307.584	310.006	288.208	319.693	285.867	346.577	297.896	239.838	377.47	271.255	285.867	339.069
	930.153	236	148	352	232	292	283	246	314.6	400.664	352	338.84	312.48	763.575	812.662	894.182	666.613	559.955	722.366	446.025	533.29	502.352	593.892	567.919	555.666	327.246	334.518	403.621	358.759	460.569	395.12	424.208	317.55	334.518	344.215	387.848	421.784	351.487	329.67	312.702	356.335	266.703	382.854	317.55	232.759	382.169	259.373	266.703	341.791
	931.77	236	154	382	242	280	276	264	316.8	428.736	374	326.8	309.504	759.262	908.749	797.103	659.806	562.776	807.777	492.429	494.854	517.069	611.291	580.449	582.182	346.883	337.18	359.801	371.141	460.894	419.656	439.062	315.348	337.18	351.735	383.27	375.992	346.883	342.032	281.388	351.735	274.161	380.553	342.032	254.752	395.551	283.814	274.161	361.438
	933.386	234	150	370	238	330	283	252	312.4	400.664	340	331.96	351.168	764.615	909.345	849.085	667.521	611.692	808.307	497.606	485.47	526.99	611.692	570.427	578.829	381.094	368.957	383.265	419.931	449.059	424.786	480.615	325.265	368.957	356.82	376.239	400.512	364.102	342.256	330.119	354.393	301.048	362.791	356.82	237.925	432.986	276.718	301.048	361.675
	935.002	242	152	354	254	292	320	274	336.6	421.08	374	333.68	360.096	770.015	909.99	844.538	660.707	595.122	808.88	466.381	500.388	538.55	582.977	607.267	586.714	378.935	354.644	381.212	395.938	471.24	434.803	463.952	340.07	354.644	347.357	357.073	398.367	357.073	327.924	325.495	378.935	306.129	383.647	335.212	247.818	417.975	296.346	306.129	359.502
	936.617	232	154	361	246	298	273	254	332.2	408.32	372	313.04	383.904	790.091	858.768	840.073	666.107	600.469	763.349	488.641	544.555	503.803	649.09	588.661	594.672	359.795	369.519	379.197	364.657	488.641	388.968	488.641	316.036	369.519	364.657	388.968	396.261	354.933	342.778	323.329	359.795	286.935	399.422	313.605	252.892	440.217	269.846	286.935	367.088
	938.232	230	158	380	230	278	296	250	316.8	418.528	362	347.44	351.168	788.38	859.554	876.951	669.15	598.585	764.048	491.521	520.72	525.074	591.285	578.771	627.035	384.457	340.658	395.843	357.691	472.055	423.389	479.355	338.225	340.658	372.291	413.656	413.656	362.558	335.792	304.159	360.124	306.676	397.207	316.325	240.96	431.851	284.693	306.676	369.857
	939.846	236	146	331	234	292	289	268	332.2	408.32	356	331.96	354.144	801.325	928.891	903.622	725.82	633.266	825.681	479.821	491.999	503.151	628.395	614.129	620.151	367.781	365.346	407.882	414.059	448.157	435.979	433.544	331.247	365.346	384.831	367.781	426.237	360.474	353.168	328.811	345.861	306.978	356.285	345.861	270.433	390.58	267.92	306.978	367.781
	941.459	242	158	352	216	296	281	262	334.4	436.392	352	349.16	366.048	767.979	924.318	904.509	702.153	611.945	821.616	550.995	548.557	527.705	663.144	618.214	641.389	394.961	353.514	408.282	387.647	482.73	412.027	446.159	360.828	353.514	351.076	416.903	426.655	336.448	346.2	287.687	360.828	309.716	392.815	338.886	278.013	401.945	280.373	309.716	360.828
	943.073	216	146	336	228	298	260	292	308	380.248	358	356.04	339.264	761.394	933.441	879.507	719.908	593.009	829.725	534.44	517.358	520.184	671.101	599.633	604.46	361.174	356.294	396.997	397.78	495.394	431.945	466.11	329.45	356.294	361.174	422.183	414.862	363.615	348.972	312.367	375.816	310.011	434.581	312.367	273.395	419.919	258.679	310.011	348.972
	944.686	228	158	334	210	280	281	256	327.8	400.664	350	362.92	330.336	796.297	928.81	890.68	718.133	586.231	825.609	537.379	559.362	572.089	620.428	598.444	618.173	376.165	366.395	402.04	393.263	486.083	447.001	425.018	327.312	366.395	344.411	383.493	420.132	337.083	349.296	327.312	371.28	305.409	378.021	319.985	254.1	382.899	278.46	305.409	346.853
	946.298	204	140	324	226	262	255	254	319	377.696	364	330.24	354.144	821.463	866.387	844.835	750.563	594.094	770.122	493.856	491.411	554.912	669.883	644.387	618.73	330.052	361.835	381.346	442.514	491.411	410.731	466.963	322.718	361.835	378.949	432.735	398.507	378.949	359.39	322.718	344.721	288.563	388.729	369.169	273.891	420.687	286.045	288.563	381.393
	947.91	220	154	347	228	274	268	254	308	390.456	336	342.28	372	775.689	891.92	928.577	753.667	636.212	792.818	560.356	562.803	581.155	712.068	634.464	619.272	369.492	342.576	419.146	420.879	477.159	433.114	442.901	352.364	342.576	379.28	381.727	438.008	342.576	371.939	330.341	357.258	296.157	394.255	303.424	276.576	399.01	298.53	296.157	384.174
	949.522	226	144	317	220	282	255	272	308	395.56	360	335.4	363.072	844.917	922.98	861.865	710.22	644.096	820.427	511.849	528.992	513.975	671.036	641.997	634.865	386.948	374.702	389.033	428.581	470.215	453.072	435.928	340.416	374.702	364.906	379.601	406.54	384.499	342.865	328.171	369.804	316.001	381.608	355.11	279.257	392.728	303.68	316.001	352.661
	951.133	210	138	343	236	276	299	272	316.8	385.352	326	319.92	369.024	789.229	943.031	883.349	725.503	656.874	838.25	514.715	549.029	545.03	661.776	586.494	633.495	384.81	357.849	398.731	428.929	512.264	428.929	446.086	323.535	357.849	360.3	401.968	416.674	392.164	365.202	318.633	357.849	318.705	381.918	338.241	262.319	401.879	306.378	318.705	375.006
	952.744	226	132	329	214	264	252	254	299.2	385.352	342	344	348.192	848.718	916.174	910.042	701.542	625.5	814.377	510.212	524.93	542.23	711.353	629.004	669.842	370.394	340.959	410.78	436.624	439.077	434.171	478.324	309.071	340.959	348.318	382.659	429.265	353.224	316.43	321.335	382.659	296.872	361.417	321.335	262.523	430.923	294.353	296.872	333.6
	954.354	226	154	315	222	282	257	270	310.2	370.04	348	323.36	369.024	824.827	966.594	879.52	736.453	650.533	859.195	500.788	530.246	547.495	670.172	627.739	608.045	400.139	355.952	397.003	412.414	456.601	436.962	476.239	341.223	355.952	363.317	407.504	414.868	387.865	355.952	324.039	343.678	284.825	421.545	351.042	297.102	429.044	277.397	284.825	365.772
	955.963	224	136	311	206	290	263	254	305.8	380.248	334	319.92	366.048	773.878	948	911.456	670.694	646.127	842.667	501.178	545.4	583.48	680.521	629.982	610.409	380.797	383.254	411.418	429.932	496.265	410.278	471.697	334.119	383.254	366.057	400.451	429.932	351.316	314.465	329.205	348.859	304.705	401.04	334.119	238.358	424.952	292.354	304.705	353.773
	957.572	222	144	313	208	272	263	238	299.2	380.248	332	340.56	351.168	774.479	957.035	875.679	705.637	644.17	850.698	528.613	531.072	538.641	646.629	639.253	644.927	395.845	351.589	395.269	393.386	516.32	427.808	457.312	336.837	351.589	363.882	410.597	413.056	356.506	368.8	297.498	351.589	322.155	367.472	336.837	280.349	411.993	292.581	322.155	358.965
	959.182	228	138	331	206	252	250	274	312.4	364.936	340	325.08	342.24	794.735	894.077	818.945	735.684	622.502	794.735	526.543	541.306	605.408	644.646	604.575	647.295	388.756	373.993	369.66	378.914	484.715	452.728	467.491	337.086	373.993	322.323	398.598	386.295	351.849	364.151	324.783	344.467	310.082	443.379	305.1	243.636	421.163	275.574	310.082	354.309
	960.79	224	134	290	236	250	244	266	301.4	375.144	338	330.24	339.264	846.955	883.578	850.796	718.927	600.747	785.403	529.347	524.422	566.926	645.064	631.347	638.246	389.008	361.925	384.037	413.629	480.105	425.939	448.098	344.691	361.925	352.077	393.932	401.319	339.767	327.456	324.994	366.849	305.348	401.91	315.146	258.561	403.692	324.994	305.348	371.774
	962.398	210	138	301	214	260	268	246	297	362.384	324	337.12	354.144	771.019	931.136	783.336	751.313	630.61	827.676	544.394	578.88	581.797	623.22	612.311	651.832	364.571	352.255	353.587	436.008	465.567	450.788	438.471	332.548	352.255	357.181	376.888	369.498	364.571	347.328	288.208	335.012	283.316	396.891	335.012	263.607	395.019	298.062	283.316	332.548
	964.005	202	136	306	204	266	208	240	303.6	324.104	334	328.52	336.288	751.555	895.398	877.619	717.057	623.421	795.909	500.215	529.784	547.941	628.349	612.508	642.565	377.009	359.761	396.144	389.33	487.894	421.363	478.038	310.478	359.761	369.617	374.545	413.971	347.44	332.655	310.478	352.368	298.177	381.347	322.799	256.284	430.665	271.052	298.177	359.761
	965.612	204	134	304	196	258	234	234	277.2	354.728	322	307.88	327.36	805.87	853.926	898.63	687.577	588.999	759.045	502.744	512.602	564.226	625.966	594.984	636.961	359.807	327.77	405.629	416.489	492.887	401.703	448.527	337.627	327.77	367.2	409.096	423.882	345.021	347.485	312.983	374.594	303.125	404.906	317.912	271.087	404.078	253.837	303.125	364.736
	967.218	210	132	304	218	270	234	236	310.2	367.488	328	323.36	324.384	766.391	909.319	856.781	680.141	571.713	808.284	475.606	529.82	535.009	638.249	623.111	631.235	325.285	352.392	386.739	413.999	468.213	401.678	478.07	340.071	352.392	354.856	401.678	404.142	347.464	342.535	312.964	344.999	303.09	355.251	305.571	258.736	430.694	278.464	303.09	327.749
	968.825	208	142	317	204	244	247	216	290.4	359.832	294	304.44	330.336	714.473	853.671	814.794	667.662	581.433	758.819	482.885	485.349	526.778	610.997	586.009	598.868	344.918	339.99	367.787	421.293	470.566	374.482	433.611	332.599	339.99	349.845	401.583	384.337	344.918	325.208	315.353	362.164	303.005	365.613	320.281	226.638	390.641	278.398	303.005	354.773
	970.431	212	126	292	202	250	231	258	286	336.864	320	314.76	336.288	756.062	864.423	788.373	677.254	554.117	768.376	475.309	514.713	484.447	605.835	619.204	606.214	339.859	347.247	355.86	371.874	458.07	426.055	460.533	322.619	347.247	381.725	381.725	371.874	327.545	354.635	300.455	347.247	295.489	394.186	312.768	258.553	414.895	263.514	295.489	347.247
	972.036	200	140	283	208	244	231	254	283.8	344.52	306	301	339.264	726.149	855.686	814.074	649.842	539.073	760.61	470.151	497.227	514.976	605.534	576.699	592.658	347.075	339.69	367.461	376.613	452.92	406.151	428.305	315.075	339.69	332.305	374.151	383.997	322.459	312.613	300.306	351.998	263.342	373.118	307.69	260.881	385.86	263.383	263.342	319.998
	973.64	198	134	292	204	260	226	232	310.2	339.416	294	326.8	309.504	725.763	844.161	792.778	624.894	538.787	750.365	435.458	464.98	492.043	573.23	571.121	579.096	354.271	329.669	357.849	376.413	447.759	393.634	442.838	295.226	329.669	337.049	364.111	373.952	317.367	309.987	309.987	349.35	265.665	349.449	300.146	245.986	398.953	285.385	265.665	341.97
	975.245	204	130	299	192	234	255	234	286	339.416	280	321.64	315.456	710.667	816.1	776.766	654.109	523.779	725.422	457.384	486.893	504.753	558.206	549.775	584.498	331.973	319.677	350.621	388.531	442.63	398.367	408.203	319.677	319.677	329.513	383.613	366.399	322.136	307.382	265.578	336.891	277.845	354.498	295.087	248.339	367.75	282.791	277.845	331.973
	976.848	198	126	292	212	242	234	218	275	329.208	312	306.16	336.288	715.371	832.449	750.476	653.913	553.122	739.955	469.539	464.623	477.109	592.455	561.902	597.561	371.206	324.498	338.754	403.165	467.081	403.165	410.54	304.832	324.498	339.248	356.457	353.998	341.707	317.123	287.624	329.415	290.073	370.027	297.457	258.115	369.856	265.499	290.073	339.248
	978.452	184	128	297	196	226	226	244	270.6	354.728	310	290.68	321.408	735.01	843.48	713.967	678.471	548.185	749.76	464.605	467.063	496.497	585.058	547.834	548.374	329.403	312.195	322.275	393.316	442.481	363.818	403.149	304.82	312.195	326.944	358.901	336.777	309.737	317.111	304.82	334.319	260.586	362.196	324.486	260.586	363.197	245.823	260.586	309.737
	980.055	180	126	281	220	240	213	240	270.6	331.76	292	304.44	327.36	725.365	813.269	797.557	631.928	558.162	722.906	435.219	469.643	483.685	540.95	555.001	569.322	307.358	349.159	360.006	373.748	430.301	381.124	395.877	302.44	349.159	331.947	356.536	376.206	339.323	327.029	285.228	331.947	265.593	341.438	282.77	223.787	356.646	263.099	265.593	324.57
	981.657	174	118	274	202	244	226	228	272.8	316.448	294	302.72	306.528	747.885	772.18	740.603	622.418	519.091	686.382	432.986	494.49	467.752	585.516	576.378	558.265	337.04	312.439	334.298	369.022	455.128	403.464	432.986	309.979	312.439	344.421	364.102	349.341	324.74	317.359	265.696	327.2	265.746	331.185	292.758	221.455	390.077	265.696	265.746	334.58
	983.259	182	124	258	186	218	218	244	272.8	311.344	278	285.52	297.6	696.706	847.495	746.338	605.618	548.995	753.329	472.677	462.83	481.035	566.228	559.194	552.972	320.042	305.271	336.886	374.203	425.902	374.203	396.36	290.5	305.271	339.737	352.046	352.046	334.813	310.194	300.347	327.427	268.401	341.854	263.419	226.54	357.081	268.343	268.401	339.737
	984.861	168	116	248	158	234	229	230	270.6	288.376	252	302.72	318.432	716.952	831.517	778.25	665.214	549.417	739.126	428.693	470.577	452.228	546.953	538.506	562.873	327.679	310.433	351.291	372.027	423.766	386.809	384.346	295.65	310.433	322.752	381.882	367.099	315.361	303.042	278.404	315.361	258.751	316.001	300.578	236.572	346.258	261.158	258.751	337.534
	986.462	174	116	228	178	210	205	220	239.8	290.928	260	285.52	294.624	702.716	809.973	794.538	636.143	552.31	719.976	404.37	461.081	491.512	579.433	533.641	591.762	330.4	320.537	358.643	374.782	411.767	384.645	414.233	305.743	320.537	332.866	357.522	374.782	315.606	305.743	300.812	315.606	254.02	342.383	263.827	268.817	373.183	263.827	254.02	320.537
	988.062	180	112	239	170	206	187	220	237.6	283.272	280	299.28	318.432	718.068	791.17	753.304	673.651	505.855	703.262	441.698	478.712	462.672	584.818	544.631	573.239	305.981	323.254	340.031	315.851	449.101	387.411	426.892	288.708	323.254	308.448	360.268	355.332	352.865	318.319	241.823	313.383	261.623	350.496	278.837	259.155	384.587	264.032	261.623	283.772
	989.662	160	122	216	164	210	205	228	268.4	288.376	260	306.16	330.336	711.233	819.585	748.672	637.146	548.242	728.52	405.008	437.112	482.539	550.712	548.595	549.002	318.573	283.999	337.94	363.025	434.643	345.738	400.069	283.999	283.999	296.347	360.556	353.147	303.756	298.817	276.591	293.878	266.776	332.452	279.06	256.895	360.423	246.956	266.776	288.938
	991.262	164	118	216	188	198	190	228	270.6	280.72	246	307.88	327.36	699.477	853.647	785.986	674.761	509.16	758.797	407.822	464.67	525.226	598.14	572.011	551.368	301.541	318.843	354.783	338.616	407.822	388.049	417.709	284.24	318.843	316.371	363.333	370.748	333.673	308.956	281.768	331.201	286.784	322.254	252.108	229.922	376.314	239.75	286.784	311.428
	992.862	178	110	209	174	188	208	236	233.2	273.064	256	314.76	318.432	705.054	907.293	729	658.05	539.304	806.483	452.719	465.088	525.698	544.252	584.894	567.088	294.391	296.865	329.06	368.607	437.875	400.767	395.82	286.969	296.865	299.339	361.185	343.868	301.813	267.178	254.809	314.182	264.775	304.187	262.231	249.928	356.595	269.652	264.775	304.286
	994.461	168	112	235	172	194	198	238	235.4	288.376	280	347.44	318.432	760.197	944.365	776.938	663.625	562.1	839.436	450.671	485.338	539.228	621.53	587.216	600.005	324.384	314.479	350.699	373.908	468.004	378.861	398.67	302.098	314.479	344.194	366.48	366.48	289.717	307.05	279.812	304.574	255.121	317.599	264.955	250.167	359.162	252.574	255.121	302.098
	996.059	156	120	228	194	200	192	284	244.2	298.584	334	361.2	360.096	736.172	911.85	814.498	674.204	602.322	810.533	448.643	490.781	528.353	619.673	582.493	652.087	319.751	314.794	367.653	396.591	468.473	384.197	436.25	292.486	314.794	324.709	379.24	384.197	294.964	324.709	267.699	317.273	272.738	323.172	272.656	242.985	393.018	230.518	272.738	294.964
	997.656	170	118	228	158	206	195	318	259.6	273.064	352	404.2	366.048	808.929	974.251	773.295	776.671	667.491	866.001	526.052	511.164	573.002	679.897	680.606	675.698	317.616	339.949	349.055	404.465	483.869	392.058	411.909	312.654	339.949	302.728	394.539	364.762	325.06	285.358	292.803	322.579	258.149	326.152	277.914	265.596	371.089	250.619	258.149	312.654
	999.254	190	122	244	184	214	208	300	281.6	296.032	390	409.36	386.88	886.9	1123.53	863.747	797.465	740.326	998.695	591.267	526.675	637.423	703.061	780.786	741.472	347.804	327.93	389.883	432.271	531.643	402.459	427.302	320.477	327.93	360.226	402.459	407.428	345.32	305.571	308.055	350.288	293.254	358.139	310.539	251.006	384.957	280.728	293.254	342.835
	1000.85	182	120	248	208	212	195	302	290.4	298.584	388	380.12	366.048	947.712	1147.33	949.205	878.064	885.527	1019.85	656.683	592.009	736.414	825.828	845.729	870.6	363.165	353.216	428.457	514.899	534.798	457.688	467.638	325.854	353.216	380.577	402.964	447.738	385.552	338.291	288.542	353.216	283.67	366.498	340.778	286.159	421.295	320.879	283.67	363.165
	1002.45	174	128	242	194	212	192	284	294.8	308.792	398	393.88	377.952	1031.07	1235.61	1024.3	976.282	1028.58	1098.32	739.683	650.024	758.625	936.434	955.293	954.062	400.973	420.897	462.354	513.046	620.138	537.951	523.008	366.106	420.897	403.463	500.594	483.16	391.011	343.691	333.729	415.916	311.418	414.472	326.258	306.436	471.178	341.201	311.418	395.992
	1004.04	174	110	239	198	236	211	294	290.4	275.616	346	361.2	354.144	1079.59	1295.89	1036.01	1044.69	1124.47	1151.9	805.33	728.039	808.678	972.38	1088.14	1054.85	436.324	388.952	467.639	548.522	643.267	568.469	560.989	398.925	388.952	441.311	498.657	488.683	391.445	376.486	349.06	433.831	344.168	425.504	341.58	344.168	505.395	341.58	344.168	393.939
	1005.64	198	112	216	182	226	213	262	275	290.928	352	342.28	351.168	1108.02	1210.03	1084.56	1018.18	1098.04	1075.58	791.088	693.762	740.454	1013.19	1087.34	1036.61	419.252	389.305	489.557	531.551	671.302	549.02	551.516	364.35	389.305	416.756	531.551	511.587	399.287	404.278	326.916	424.243	334.474	444.407	349.376	284.553	496.861	334.403	334.474	416.756
	1007.24	168	122	221	204	214	185	252	290.4	278.168	286	295.84	309.504	1063.85	1084.45	1037.68	973.947	1003.91	963.958	781.655	666.779	740.974	983.937	1048.86	1012.37	452.011	387.082	468.393	531.925	619.331	551.904	511.947	379.59	387.082	449.514	511.947	489.471	372.098	404.563	342.13	409.557	322.206	431.484	337.136	309.717	461.214	327.146	322.206	397.071
	1008.83	162	116	207	192	204	182	234	228.8	285.824	286	304.44	297.6	944.51	1054.14	995.883	932.017	909.528	937.014	634.671	624.676	672.349	857.056	947.721	959.115	377.304	379.803	449.527	512.234	589.694	522.229	552.214	374.806	379.803	417.284	487.247	469.756	379.803	359.813	319.834	397.294	289.891	415.835	339.824	299.887	497.49	342.323	289.891	379.803
	1010.42	170	114	209	148	194	179	230	264	283.272	256	294.12	321.408	879.971	964.655	953.968	834.972	787.474	857.471	609.98	622.479	623.334	767.474	901.757	861.508	377.487	334.989	430.608	487.484	569.981	504.983	474.984	312.49	334.989	409.986	454.985	449.985	359.988	367.488	294.99	364.988	317.53	381.587	354.988	295.028	427.914	297.49	317.53	344.989
	1012.02	154	126	198	168	196	192	226	255.2	280.72	248	285.52	330.336	797.81	939.739	869.537	772.8	700.272	835.324	562.718	560.217	566.009	727.783	814.6	817.623	337.631	350.136	392.497	417.662	522.703	450.175	452.676	307.619	350.136	357.639	412.66	410.159	347.635	340.132	287.612	332.629	265.13	376.446	275.107	275.135	407.816	280.109	265.13	357.639
	1013.61	152	108	205	174	192	190	208	237.6	273.064	238	285.52	330.336	848.097	897.82	822.079	702.995	602.924	798.062	532.875	520.366	534.916	670.472	670.114	712.039	330.232	307.717	371.075	400.282	547.886	405.285	467.829	335.236	307.717	350.246	405.285	387.773	310.218	320.225	300.211	335.236	262.7	339.439	267.688	252.692	421.468	277.695	262.7	322.727
	1015.2	160	116	202	154	198	169	242	231	247.544	246	295.84	306.528	775.671	824.776	800.993	695.602	613.03	733.134	485.42	497.931	521.833	628.043	630.903	639.015	282.745	317.775	361.557	387.835	472.909	392.84	435.377	305.264	317.775	337.792	402.848	377.827	307.766	310.268	277.74	315.273	260.228	342.146	297.758	252.721	392.232	275.238	260.228	310.268
	1016.8	156	102	212	166	186	192	244	248.6	285.824	250	309.6	297.6	740.66	861.393	838.146	698.122	595.531	765.683	435.388	497.944	513.616	610.544	630.919	640.956	300.268	307.774	378.327	375.335	485.433	407.864	435.388	290.259	307.774	295.263	387.846	395.352	307.774	302.77	295.263	310.277	282.75	336.85	290.259	262.732	392.241	255.228	282.75	295.263
	1018.39	154	116	202	168	204	192	242	239.8	250.096	248	309.6	267.84	800.726	920.522	763.893	698.133	583.029	818.242	475.431	530.481	543.256	618.06	623.78	617.868	317.788	295.268	344.811	365.331	457.915	402.865	405.368	260.236	295.268	290.263	387.852	360.327	310.281	325.295	272.747	307.779	275.258	336.855	265.241	262.746	365.196	267.743	275.258	337.806
	1019.98	168	110	205	180	206	195	244	233.2	267.96	276	316.48	324.384	790.875	839.053	817.105	745.825	570.631	745.825	470.521	530.587	521.959	635.703	597.089	644.945	315.349	317.852	368.83	425.471	513.068	412.957	412.957	285.316	317.852	335.371	380.421	385.427	312.846	327.863	270.299	307.841	232.787	344.882	252.78	250.308	372.033	250.277	232.787	322.857
	1021.57	154	106	196	160	190	164	244	259.6	288.376	256	330.24	351.168	826.381	890.237	806.948	706.18	585.979	791.322	490.82	530.887	566.736	651.088	690.439	683.835	295.494	328.048	364.245	403.174	460.77	405.678	438.232	310.519	328.048	370.619	375.628	380.636	315.527	340.569	277.964	318.031	295.568	345.077	297.998	245.472	394.804	252.923	295.568	358.098
	1023.16	170	120	202	168	190	190	256	272.8	275.616	270	331.96	354.144	839.74	916.507	834.326	764.539	589.071	814.673	468.75	561.498	605.233	671.792	676.806	713.442	340.909	328.376	376.603	431.15	476.271	411.097	448.697	295.789	328.376	345.923	428.643	393.55	330.883	333.389	298.296	333.389	280.852	369.335	270.722	255.776	404.232	253.175	280.852	315.843
	1024.75	156	112	202	186	188	203	272	259.6	288.376	256	350.88	401.76	876.005	968.563	883.334	795.684	672.692	860.945	494.478	572.29	601.089	672.692	711.776	735.635	336.346	331.326	398.724	451.808	509.539	409.137	464.358	326.306	331.326	336.346	429.217	416.667	336.346	341.366	293.675	341.366	273.71	351.206	281.125	266.176	418.341	258.534	273.71	346.386
	1026.34	162	118	214	162	202	190	282	259.6	296.032	302	373.24	419.616	874.76	1046.32	932.575	844.596	666.125	930.061	573.119	590.714	618.497	774.213	750.514	734.768	369.511	331.805	420.951	482.626	515.304	412.243	482.626	319.237	331.805	346.888	424.812	439.894	341.86	361.97	319.237	326.778	321.877	351.713	306.669	279.127	434.798	294.1	321.877	356.942
	1027.93	178	118	207	184	196	179	312	290.4	316.448	324	381.84	434.496	951.386	1067.48	981.791	833.092	674.528	948.869	573.852	578.886	663.993	762.619	731.7	758.941	359.916	362.433	443.167	500.862	553.717	475.693	488.278	314.612	362.433	395.152	460.592	463.109	362.433	375.017	319.646	359.916	302.116	365.504	271.825	281.975	439.89	281.892	302.116	349.848
	1029.52	184	118	209	210	196	216	338	272.8	308.792	336	388.72	467.232	972.403	1184.65	998.704	942.173	791.022	1053.02	617.199	634.833	722.605	826.291	780.943	821.638	382.915	370.319	450.801	501.317	642.391	521.47	523.989	355.204	370.319	400.55	483.682	471.087	392.992	372.839	314.897	385.434	332.587	384.528	317.417	277.156	472.062	302.302	332.587	375.358
	1031.11	176	124	223	202	230	200	352	297	321.552	340	455.8	470.208	1083.78	1267.45	1122.09	1020.77	811.572	1126.62	685.551	723.358	729.592	912.388	882.143	856.938	400.745	423.429	506.494	524.245	614.98	534.327	559.531	388.143	423.429	433.51	521.725	529.286	390.663	425.949	337.735	400.745	330.195	440.82	322.612	302.469	504.082	310.01	330.195	405.786
	1032.7	194	134	246	232	260	205	372	327.8	331.76	376	478.16	529.728	1099.1	1330.08	1090.23	1109.19	899.953	1182.29	723.492	715.929	872.355	985.663	950.729	936.6	441.154	418.466	492.114	597.448	700.804	617.615	572.239	393.257	418.466	443.674	572.239	514.259	405.861	431.07	388.215	428.549	360.493	456.934	363.006	342.847	515.531	340.318	360.493	426.028
	1034.29	202	126	237	234	270	252	422	338.8	357.28	388	497.08	568.416	1237.87	1486.2	1229.3	1210.14	1018.53	1321.07	773.984	816.843	930.493	1137.03	1062.47	1018.15	456.323	468.929	554.888	600.027	751.294	647.928	589.942	398.337	468.929	504.224	620.196	579.858	436.154	481.534	410.943	479.013	390.791	483.702	393.295	322.718	531.479	363.042	390.791	448.76
	1035.87	200	142	239	230	270	250	442	378.4	385.352	446	529.76	639.84	1288.56	1588.63	1277.67	1258.3	1079.26	1412.12	832.143	938.053	1025.25	1238.13	1163.56	1109.52	494.243	527.024	576.722	701.018	779.189	655.628	670.758	458.94	527.024	509.373	660.672	602.674	499.286	501.808	413.55	476.591	443.856	542.608	418.593	390.896	604.286	416.072	443.856	476.591
	1037.46	224	146	244	256	282	255	450	382.8	405.768	484	567.6	672.576	1506.05	1782.29	1481.43	1442.98	1243.69	1584.26	928.354	978.808	1138.53	1352.17	1221.71	1247.77	577.698	544.903	668.697	764.378	827.446	721.492	671.038	476.79	544.903	572.653	655.902	698.788	562.562	517.154	469.222	522.199	446.591	550.857	406.155	368.374	604.539	441.473	446.591	524.722
	1039.04	236	164	271	240	272	273	502	407	426.184	448	598.56	651.744	1557.43	1982.13	1562.58	1509.47	1345.4	1761.89	1032.4	1047.54	1285.35	1476.66	1345.04	1361.13	578.043	572.994	705.328	792.6	944.053	772.407	805.221	550.277	572.994	605.809	810.27	737.068	545.228	603.285	477.075	545.228	474.641	610.05	456.881	411.524	725.424	482.123	474.641	535.131
	1040.63	250	168	292	266	300	289	538	422.4	479.776	522	577.92	705.312	1667.07	2071.52	1649.29	1664.54	1492.78	1841.35	1070.96	1214.94	1412.49	1560.98	1481.24	1463.05	669.353	596.103	744.464	891.629	1020.45	853.741	820.905	548.112	596.103	681.982	831.008	777.965	580.948	618.836	522.853	616.31	525.473	634.547	497.595	467.368	739.554	517.801	525.473	613.784
	1042.22	256	180	271	286	324	268	512	433.4	482.328	536	581.36	657.696	1844.95	2249.01	1714.54	1817.15	1564.42	1999.12	1147.41	1299.05	1509.74	1673.09	1608.46	1590.27	684.906	664.687	773.919	965.439	1089.28	836.545	871.928	578.758	664.687	720.288	889.619	808.745	644.468	619.195	540.848	604.031	540.921	701.89	507.993	449.925	785.521	556.012	540.921	624.25
	1043.8	248	178	324	268	298	286	536	422.4	477.224	558	574.48	741.024	1843.18	2329.58	1902.85	1860.88	1658.61	2070.74	1286.94	1314.75	1601.86	1848.24	1704.84	1717.35	730.7	690.246	858.922	988.594	1147.88	907.686	930.441	596.696	690.246	725.643	867.232	897.573	672.547	697.831	584.054	675.076	594.214	707.54	581.526	490.543	838.235	551.185	594.214	677.604
	1045.39	236	172	276	272	314	299	512	455.4	495.088	550	603.72	696.384	1977.63	2412.61	1914	1982.69	1777.85	2144.54	1282.17	1375.74	1632.16	1841.07	1802.77	1743.02	710.632	708.103	863.954	993.874	1168.37	973.642	938.237	654.996	708.103	740.98	971.113	902.832	697.988	692.93	627.177	672.698	591.789	705.018	589.243	520.977	845.259	606.946	591.789	695.459
	1046.97	250	178	285	310	320	289	514	437.8	497.64	562	576.2	678.528	2071.35	2478.22	1940.95	1912.01	1780.5	2202.86	1325.26	1439.07	1695.51	1960.07	1857.1	1754.82	703.095	743.561	876.117	1034.41	1163.4	999.003	976.24	632.28	743.561	806.789	930.716	915.542	708.154	751.149	624.693	692.979	551.348	715.792	536.173	558.935	879.495	569.052	551.348	713.212
	1048.55	222	168	294	268	314	263	544	424.6	469.568	514	588.24	705.312	1967.65	2421.3	1887.32	1967.65	1793.14	2152.27	1305.02	1373.31	1715.47	1881.66	1857.09	1807.34	741.029	730.912	851.91	991.411	1153.27	940.828	978.765	647.452	730.912	801.727	968.649	890.246	695.505	756.203	660.097	685.388	566.519	705.065	604.457	548.816	881.77	589.282	566.519	725.854
	1050.14	238	150	294	248	330	289	514	444.4	472.12	514	567.6	717.216	2000.57	2501.03	1849.83	2020.81	1810.89	2223.14	1274.7	1398.63	1673.91	1874.11	1882.42	1737.35	710.697	725.872	834.989	1029.37	1186.18	897.855	918.089	672.759	725.872	725.872	966.143	872.563	662.642	738.518	594.355	649.997	589.314	715.805	556.417	553.905	827.107	536.184	589.314	705.638
	1051.72	220	154	269	244	290	302	488	418	469.568	510	528.04	687.456	1940.19	2512.82	1935.94	1988.25	1623.99	2233.62	1267.32	1373.56	1682.51	1803.59	1768.9	1813.52	723.461	647.573	873.856	1024.48	1186.37	943.535	903.061	629.866	647.573	781.641	935.946	913.18	634.925	743.698	604.57	650.103	597.035	691.791	576.745	533.79	813.568	566.627	597.035	695.635
	1053.3	220	154	269	256	306	247	488	413.6	487.432	504	540.08	699.36	1956.13	2596.37	1818.67	1963.72	1685.36	2307.88	1308.3	1333.61	1681.49	1814.42	1791.28	1755.82	695.906	700.968	820.922	1007.17	1133.69	913.535	928.719	569.378	700.968	698.437	923.658	857.863	652.887	690.845	587.092	599.745	574.533	751.073	551.664	506.196	836.684	526.358	574.533	685.784
	1054.88	240	160	297	272	290	291	494	440	507.848	498	560.72	741.024	1876.35	2657.84	1846.67	2013.08	1668.71	2362.52	1306.6	1359.78	1694.23	1810.51	1750.82	1743.31	711.543	693.817	833.56	1000.21	1063.52	896.392	901.456	600.127	693.817	741.929	878.666	871.07	617.852	711.543	574.805	615.32	564.803	703.237	562.144	504.017	812.123	577.337	564.803	686.221
	1056.46	250	138	244	264	284	286	494	424.6	502.744	542	577.92	857.088	2014.74	2756.96	1821.33	1933.64	1665.01	2450.63	1256.99	1307.68	1703.96	1756.24	1812	1717.45	701.991	679.183	822.121	978.226	1059.32	892.061	884.458	608.223	679.183	750.142	861.65	859.116	618.36	674.114	620.895	600.621	557.681	660.835	572.744	512.052	796.809	542.333	557.681	684.251
	1058.05	238	156	299	260	304	296	518	431.2	479.776	552	614.04	961.248	1935.37	2839.32	1844.46	2003.85	1691.86	2523.84	1220.07	1362.11	1727.17	1778.1	1764.7	1718.98	702.617	735.592	832.563	1004.46	1121.14	928.368	923.295	634.131	735.592	738.129	875.101	870.028	672.179	669.643	603.693	629.058	565.787	723.265	540.28	482.06	831.797	555.499	565.787	656.96
	1059.63	258	172	288	288	330	278	582	459.8	472.12	560	631.24	996.96	1972.56	2955.98	1835.26	1929.4	1650.14	2627.54	1205.87	1297.27	1700.25	1843.08	1769.82	1667.72	731.14	685.444	828.412	1020.55	1109.4	929.158	946.928	594.052	685.444	743.834	903.771	865.691	627.054	652.441	599.129	594.052	568.792	680.824	543.278	558.635	853.088	538.201	568.792	654.98
	1061.21	256	178	301	324	326	299	636	453.2	484.88	594	698.32	1193.38	2029.95	3081.14	1939	1925.79	1720	2738.79	1293.18	1432.91	1738.32	1859.73	1792.95	1727.62	688.508	696.13	875.237	1018.79	1183.93	940.029	909.542	645.317	696.13	744.401	957.813	914.623	660.561	721.536	678.345	635.155	635.283	737.898	556.396	510.768	819.407	569.099	635.283	691.048
	1062.79	294	190	317	334	374	335	704	521.4	523.16	630	808.4	1407.65	2061.9	3320.72	1940.37	2171.22	1772.06	2951.75	1342.4	1433.92	1791.4	2023.76	1828.72	1789.47	767.81	790.691	875.856	1083.07	1187.31	971.203	991.542	645.774	790.691	770.352	1011.88	915.27	688.995	719.504	648.316	686.452	577.244	768.064	566.959	498.413	893.281	617.807	577.244	650.859
	1064.36	310	224	340	374	410	364	862	556.6	609.928	730	939.12	1577.28	2177.86	3643.65	2211.44	2322.88	1918.34	3238.8	1478.19	1577.42	1928.26	2180.4	1980.86	1921.87	819.24	786.165	998.211	1200.87	1320.45	1132.18	1063.49	732.736	786.165	859.948	1086.38	1043.13	742.913	811.607	760.723	730.192	636.189	811.76	636.056	577.66	958.099	666.587	636.189	748.002
	1065.94	356	238	403	420	472	447	992	686.4	701.8	798	1162.72	1925.47	2393.33	4067.39	2450.57	2543.55	2103.08	3615.46	1576.04	1825.55	2152.46	2439.16	2184.19	2032.96	896.227	931.873	1106.15	1273.05	1474.19	1189.03	1204.31	794.383	931.873	975.156	1219.58	1155.93	847.851	914.05	824.936	822.39	677.406	887.927	730.731	618.833	1084.96	802.021	677.406	819.844
	1067.52	430	282	455	480	552	517	1174	807.4	793.672	944	1379.44	2187.36	2634.55	4632.13	2787.23	3026.94	2341.54	4117.45	1786.1	2107.13	2444	2851.13	2564.31	2349.97	1057.39	1049.75	1258.11	1600.1	1758.07	1434.48	1409	917.253	1049.75	1146.57	1480.34	1314.73	993.691	1001.33	927.445	980.951	772.167	1069.52	838.267	682.973	1269.37	835.72	772.167	983.499
	1069.1	516	322	527	632	684	619	1420	946	1020.8	1166	1664.96	2443.3	3276.1	5452.4	3394.29	3589.68	2819.74	4846.58	2126.28	2613.23	2910.11	3423.97	3048.46	2665.2	1239.05	1254.35	1532.13	1894.27	2098.23	1715.81	1644.42	1080.98	1254.35	1338.48	1756.6	1601.08	1162.57	1223.76	1091.18	1175.32	953.648	1326.91	994.301	838.904	1481.46	996.851	953.648	1251.8
	1070.68	590	398	603	732	808	728	1582	1174.8	1224.96	1334	1886.84	2562.34	3953.57	6433.48	4185.37	4415.24	3497	5718.65	2629.76	3073.58	3629.7	4211.19	3725.83	3333.55	1530.41	1492.15	1889.22	2287.97	2576.2	2089.01	2068.61	1316.16	1492.15	1655.4	2254.81	1974.23	1502.36	1522.76	1323.81	1407.98	1142.83	1584.38	1234.53	1035.69	1863.61	1247.29	1142.83	1433.49
	1072.25	670	424	685	808	906	814	1650	1287	1429.12	1510	1900.6	2618.88	4687.43	7575.6	4987.6	5281.97	4393.98	6733.87	3276.35	3786.69	4495.65	5144.18	4454.49	4127.82	1906.1	1768.31	2251.33	2791.53	3194.7	2536.36	2449.61	1559.07	1768.31	2023.48	2579.74	2352.64	1755.55	1788.72	1574.38	1656.04	1370.4	1996.13	1508.04	1199.42	2206.86	1390.66	1370.4	1793.83
	1073.83	690	468	759	872	1006	853	1670	1454.2	1556.72	1694	1905.76	2547.46	5649.46	8768.08	5817.94	6165.14	5197.6	7793.85	3921.18	4370.48	5414.73	6060.47	5187.76	5035.01	2213.32	2113.76	2626.13	3252.33	3765.46	3088.95	2864.3	1827.84	2113.76	2320.54	3152.77	2744.31	2154.61	2136.74	1832.95	1924.85	1611.13	2294.71	1771.68	1442.61	2580.45	1684.88	1611.13	2080.57
	1075.41	724	460	750	846	990	801	1594	1443.2	1569.48	1852	1778.48	2333.18	6442.93	9665.35	6639.95	6928.32	6021.41	8591.42	4396.62	4971.43	6225.38	6777.59	6029.07	5989.77	2488.27	2544.47	2997.18	3775.83	4238.23	3413.07	3234.24	2186.82	2544.47	2636.44	3471.82	3132.05	2350.32	2401.41	2102.51	2138.28	1796.44	2531.96	1931.35	1653.34	2913.73	1877.7	1796.44	2329.88
	1076.98	660	426	681	770	970	788	1292	1401.4	1426.57	1746	1492.96	2011.78	6879.65	10107.5	7043.02	7414.17	6695.51	8984.46	4818.31	5337.48	6748.75	7490.89	6696.97	6621.93	2705.83	2598.41	3179.12	3923.19	4419.34	3646.98	3544.68	2260.82	2598.41	2815.8	3751.84	3322.18	2506.34	2588.18	2227.57	2258.26	2016.08	2678.41	2071.57	1811.41	3193.41	2099.7	2016.08	2450.08
	1078.56	622	392	623	688	882	658	1120	1291.4	1227.51	1516	1217.76	1499.9	6856.31	9911.81	6982.62	7401.85	7040.72	8810.5	4909.81	5324.72	6740	7365.99	6993.89	6950.68	2717.43	2568.88	3151.86	3951.92	4587.1	3693.24	3483.22	2351.18	2568.88	2778.89	3652.26	3293.69	2468.99	2527.9	2269.22	2230.8	1934.6	2633.42	2036.15	1847.48	3138.04	2141.16	1934.6	2504.85
	1080.13	516	324	499	604	688	601	850	1045	969.76	1230	982.12	1199.33	6203.12	8663.96	6346.88	6623.84	6464.79	7701.3	4530.48	4887.07	6057.36	6823.94	6677.35	6705.54	2534.61	2367.86	2864.89	3609.51	4120.02	3329.88	3119.52	2157.49	2367.86	2634.66	3370.92	2993.81	2257.54	2424.29	1988.18	2111.32	1863.36	2373.97	1826.56	1778.66	2810.38	1944.57	1863.36	2293.46
	1081.71	424	288	414	434	554	481	624	829.4	760.496	950	715.52	901.728	5313.76	7012.85	5382	5658.07	5609.25	6233.64	3808.02	4136.92	5064.64	5971.55	5970.45	5846.63	2220.06	2037.62	2429.36	3060.29	3689.82	3006.33	2674.86	1772.96	2037.62	2392.22	2836.74	2538.68	1939.98	2063.32	1744.7	1806.37	1611.77	1996.46	1639.35	1578.35	2409.78	1693.31	1611.77	1973.39
	1083.28	338	214	327	406	428	335	510	598.4	602.272	726	569.32	660.672	4253.34	5468.16	4314.88	4616.14	4582.69	4860.59	3200.94	3435.09	3959.53	4729.36	4975.28	4890.87	1741.99	1659.65	1947.67	2588.54	2817.55	2454.74	2148.54	1572.16	1659.65	1916.96	2302.93	2035.32	1525.85	1739.42	1500.12	1417.78	1361.64	1598.31	1299.42	1346.19	1935.62	1471.81	1361.64	1541.29
	1084.85	262	168	290	296	338	304	404	479.6	487.432	572	460.96	565.44	3196.82	4042.71	3527.89	3444.11	3464.72	3593.52	2509.03	2586.31	2991.21	3683.68	3897.12	3711.42	1365.28	1282.85	1592.44	1901.09	2168.99	1919.12	1630.61	1182.38	1282.85	1452.86	1746.53	1664.1	1182.38	1318.91	1105.1	1130.86	992.034	1247.86	1020.1	1110.56	1469.02	1133.44	992.034	1151.47
	1086.43	230	148	269	244	288	260	368	442.2	408.32	460	392.16	485.088	2307.69	2915.24	2591	2604.21	2568.11	2591.32	1786.85	1882.25	2096.66	2694.45	2839.95	2808.5	1028.79	959.174	1169.54	1451.65	1717.23	1415.56	1217.02	930.811	959.174	1131.93	1289.21	1222.17	881.821	1018.48	827.674	899.87	817.567	975.728	773.527	817.567	1096.41	866.351	817.567	915.341
	1088	192	134	230	214	250	229	352	354.2	354.728	410	404.2	488.064	1809.13	2226.89	1909.47	1912.36	1798.81	1979.46	1331.69	1450.4	1478.86	2018.17	2057.26	1973.31	758.751	712.297	861.908	1083.93	1262	1063.28	916.179	712.297	712.297	841.336	970.375	900.694	673.585	766.493	616.808	678.747	601.489	708.528	585.838	640.212	825.386	642.616	601.489	694.231
	1089.57	214	132	244	224	234	216	346	308	321.552	362	436.88	496.992	1457.06	1767.07	1637.59	1531.98	1477.73	1570.73	1028.21	1134.13	1179.55	1498.39	1598.04	1534.16	620.025	573.523	739.185	875.786	955.872	826.7	759.531	589.024	573.523	643.276	756.947	772.448	550.272	651.026	519.271	560.606	478.091	613.411	462.435	491.012	684.262	516.688	478.091	563.19
	1091.14	182	144	221	224	242	195	376	319	352.176	376	497.08	571.392	1210.48	1588.75	1381.81	1313.94	1145.81	1412.22	889.752	913.031	1026.09	1342.39	1261.84	1243.51	514.711	537.99	623.727	763.014	765.601	698.352	662.141	462.982	537.99	566.441	713.871	651.795	491.433	486.26	429.357	488.846	429.512	498.985	393.146	426.924	596.523	426.771	429.512	483.674
	1092.71	188	142	230	234	260	263	478	349.8	382.8	372	626.08	663.648	1217.19	1474.22	1317.68	1224.96	1079.93	1310.42	833.906	854.625	1012.05	1196.47	1189.44	1123.56	505.005	476.518	594.78	678.52	738.085	650.033	608.596	479.108	476.518	497.236	616.366	621.545	468.749	510.185	409.184	440.261	406.742	499.618	419.543	383.425	548.285	422.133	406.742	455.8
	1094.28	210	156	246	260	286	263	624	385	436.392	454	739.6	845.184	1325.02	1683.18	1412.77	1255.01	1210.93	1496.16	811.61	933.481	1069.61	1203.15	1155.74	1160.87	534.159	508.229	637.705	744.192	749.378	668.995	684.553	427.845	508.229	549.717	635.286	666.402	508.229	521.194	427.845	479.706	420.209	513.986	438.217	378.707	616.714	425.253	420.209	477.113
	1095.85	284	178	320	298	346	320	726	468.6	474.672	594	904.72	1026.72	1523.85	1886.65	1458.43	1443.38	1427.8	1677.02	1069.55	1028.02	1296.3	1461.55	1359.19	1365.9	568.525	568.525	658.317	786.589	890.429	763.225	781.397	488.049	568.525	623.041	732.073	687.941	584.101	552.949	514.009	576.313	467.425	580.622	464.685	441.457	703.961	443.917	467.425	508.817
	1097.42	334	216	375	370	388	382	866	534.6	627.792	748	1083.6	1205.28	1902.3	2341.81	1834.63	1884.11	1826.94	2081.61	1340.97	1286.39	1706.3	1777.56	1659.5	1745.18	717.26	665.285	828.124	984.934	1057.7	888.779	912.168	582.124	665.285	727.656	982.335	865.39	618.507	649.692	600.316	654.89	532.903	685.92	558.735	514.707	821.773	579.526	532.903	657.489
	1098.99	374	238	393	458	476	432	1006	708.4	732.424	880	1190.24	1324.32	2564.99	3087.55	2117.76	2320.46	2434.92	2744.49	1716.93	1631.09	2308.76	2382.9	2142.45	2243.22	957.321	863.67	955.926	1266.89	1407.37	1173.24	1152.43	767.417	863.67	910.495	1183.64	998.943	832.453	840.257	704.983	809.04	681.765	868.613	681.571	627.12	1038.23	702.382	681.765	855.865
	1100.56	420	270	455	486	542	507	948	822.8	775.808	1026	1179.92	1321.34	3103.95	3846.41	2843.03	2984.17	3127.39	3419.03	2163.91	2119.64	2948.33	3005	2776.96	2874.4	1158.77	1059.82	1283.3	1559.79	1796.75	1458.23	1455.63	898.375	1059.82	1148.36	1468.65	1341.05	1067.63	971.286	921.811	992.118	859.55	1082.01	882.751	778.805	1311.38	908.791	859.55	1119.71
	1102.13	422	288	476	528	600	530	894	875.6	839.608	1070	1112.84	1214.21	3628.07	4559.52	3376.08	3701.05	3833.97	4052.91	2627.22	2567.27	3362.56	3667.16	3449.71	3600.8	1415.26	1235.42	1523.91	1910.47	2134.62	1780.15	1777.54	1107.71	1235.42	1355.31	1811.43	1592.49	1251.06	1219.78	1089.46	1136.38	1008.91	1309.55	974.782	891.591	1601.39	1039.94	1008.91	1355.31
	1103.7	458	296	439	542	604	494	822	884.4	788.568	1018	944.28	1110.05	4037.72	4959.12	3992.45	4131.62	4149.88	4408.11	2931.78	2937	3673.99	4254.21	4033.62	3970.71	1604.13	1465.89	1802.13	2185.8	2527.49	2097.11	2034.51	1291.13	1465.89	1593.7	2050.16	1883.23	1437.2	1405.9	1202.45	1327.65	1155.7	1501.31	1184.19	1020.04	1832.89	1160.71	1155.7	1437.2
	1105.27	410	272	412	468	550	476	722	840.4	696.696	904	849.68	925.536	3985.08	4732.77	4105.23	4407.86	4321.73	4206.91	2912.47	3165.62	3609	4386.98	4354.54	4147.48	1698.94	1560.63	1853.04	2275.7	2646.28	2265.26	2059.09	1346.63	1560.63	1735.48	2252.21	1936.43	1524.09	1531.92	1297.04	1380.55	1184.95	1568.5	1268.34	1104.04	1855.04	1255.29	1184.95	1555.41
	1106.83	376	252	373	434	494	437	628	752.4	620.136	744	675.96	755.904	3641.73	4240.86	3968.15	4195.17	3834.92	3769.65	2735.87	2931.66	3282.09	4323.09	4277.59	3935.92	1589.83	1474.97	1791.17	2195.48	2574.01	2224.2	1991.86	1334	1474.97	1678.59	2164.16	1871.77	1454.08	1485.41	1268.73	1394.04	1153.93	1585.6	1266.12	1096.5	1794.47	1242.63	1153.93	1454.08
	1108.4	334	232	329	354	436	356	464	627	512.952	624	500.52	577.344	3172.33	3492.51	3520.43	3731.08	3375.99	3104.45	2313.32	2731.08	2801.64	3744.14	3761.67	3601.14	1373.37	1383.82	1589.07	2002.62	2321.16	2007.84	1715.41	1255.88	1383.82	1550.92	1866.85	1660.58	1315.93	1378.59	1088.78	1261.1	971.31	1422.56	1135.77	1013.09	1545.41	1138.39	971.31	1268.93
	1109.97	264	172	292	282	376	307	382	499.4	497.64	462	428.28	496.992	2637.32	2896.48	3133.23	3044.66	2752.21	2574.65	1942.74	2248.25	2247.01	3128.22	3314.36	2944.63	1169.82	1104.54	1414.3	1715.56	2039.35	1744.28	1485.77	1135.87	1104.54	1326.49	1658.11	1477.94	1122.82	1175.04	960.923	1065.37	900.884	1248.31	885.198	919.162	1338.53	992.257	900.884	1054.93
	1111.53	230	142	260	268	302	257	332	391.6	370.04	410	354.32	410.688	2060.4	2317.95	2441.46	2407.71	2005.56	2060.4	1512	1786.2	1678.51	2431.22	2631.92	2312.09	942.716	927.048	1102.04	1404.93	1702.63	1417.99	1229.97	942.716	927.048	1091.57	1344.87	1151.63	866.986	950.551	772.975	864.374	728.599	971.598	757.307	739.045	1108.08	819.981	728.599	861.763
	1113.1	194	134	219	216	250	226	272	341	334.312	334	350.88	351.168	1543.49	1883.33	2015.36	1781.15	1467.75	1674.07	1162.19	1480.81	1266.31	1890.84	2001.65	1800.03	712.982	689.478	909.706	1065.56	1290.16	1096.9	961.09	749.546	689.478	859.235	976.76	950.643	679.031	746.934	642.468	705.148	561.526	797.286	616.351	600.702	865.847	621.574	561.526	663.361
	1114.66	172	122	212	178	218	182	250	312.4	331.76	284	316.48	330.336	1316.48	1595.64	1561.59	1439.25	1157.14	1418.35	940.342	1070.94	1017.33	1486.26	1487.01	1320.09	590.326	595.55	704.881	796.678	1013.48	822.799	765.334	574.653	595.55	673.912	757.497	736.601	545.921	585.102	472.783	569.429	433.628	600.826	504.128	464.975	689.49	506.74	433.628	545.921
	1116.23	162	124	209	176	206	174	242	255.2	270.512	258	290.68	315.456	1066.02	1346.23	1290.61	1126.11	966.729	1196.65	723.741	854.38	833.684	1084.3	1166.42	1091.34	431.109	457.237	582.563	655.808	817.801	697.613	653.195	493.816	457.237	566.974	647.97	608.778	457.237	499.041	433.722	483.365	342.312	490.21	386.692	405.026	588.464	399.756	342.312	472.914
	1117.79	142	110	179	180	184	166	226	231	247.544	270	276.92	276.768	951.502	1396.87	1025.22	967.186	781.591	1241.66	619.522	697.943	708.533	901.836	952.25	894.8	415.629	415.629	462.768	530.645	666.574	507.119	530.645	389.489	415.629	449.611	546.33	483.593	381.646	431.313	371.19	397.331	345.111	446.108	371.19	282.363	478.059	368.576	345.111	368.576
	1119.36	146	104	191	160	186	177	218	257.4	257.752	260	304.44	300.576	844.914	1168.3	959.383	881.536	653.958	1038.49	533.63	572.868	628.144	826.603	801.564	782.738	350.522	379.296	433.052	494.393	549.325	502.24	489.161	363.601	379.296	408.07	457.771	452.539	374.064	397.607	308.668	342.674	293.042	388.19	311.284	279.959	440.686	311.284	293.042	347.906
	1120.92	138	98	193	156	172	169	220	242	252.648	242	264.88	273.792	814.208	1192.84	904.687	798.5	604.766	1060.3	494.808	549.787	575.278	738.285	721.829	708.883	350.816	332.49	408.363	452.92	528.843	458.156	434.594	322.018	332.49	363.907	421.503	426.739	340.344	342.962	306.31	342.962	298.53	382.966	274.893	274.962	391.526	285.366	298.53	327.254
	1122.48	150	104	168	152	190	164	202	224.4	280.72	252	294.12	288.672	757.232	1208.55	816.554	757.232	584.3	1074.27	544.998	521.416	544.722	668.146	735.521	693.34	314.422	332.763	368.581	440.19	492.594	416.609	434.95	317.042	332.763	327.523	427.09	385.167	317.042	332.763	280.359	335.383	272.556	358.283	259.398	277.797	391.847	267.258	272.556	338.003
	1124.04	148	94	191	168	172	172	184	211.2	252.648	236	254.56	285.696	776.055	1238.81	839.293	747.215	589.906	1101.16	469.303	516.496	510.562	668.56	629.234	629.233	353.944	330.348	378.845	406.38	471.925	403.758	432.598	304.129	330.348	340.835	411.624	395.893	332.969	348.7	256.937	325.104	275.324	330.715	280.533	259.592	389.728	288.399	275.324	309.373
	1125.61	142	108	170	164	180	172	210	215.6	257.752	218	270.04	267.84	755.329	1268.72	789.528	650.422	563.874	1127.75	443.231	479.948	526.259	660.913	638.807	623.388	314.72	317.343	356.382	380.287	469.458	401.268	414.382	304.23	317.343	309.475	343.57	372.419	312.098	304.23	270.135	306.852	254.41	297.464	270.135	254.41	373.317	238.663	254.41	306.852
	1127.17	142	98	200	140	178	164	214	235.4	229.68	224	271.76	294.624	668.843	1389.81	778.481	716.056	550.812	1235.39	427.535	495.731	505.601	624.254	631.373	639.588	306.881	327.864	351.395	388.191	479.993	414.421	406.552	296.389	327.864	304.258	406.552	367.208	314.75	301.635	270.16	296.389	257.046	333.635	291.144	220.325	366.263	262.291	257.046	306.881
	1128.73	150	92	196	156	184	172	192	209	252.648	230	264.88	282.72	684.598	1442.97	767.379	718.697	519.35	1282.64	393.447	529.842	510.791	621.647	610.78	641.622	320.004	317.381	346.384	372.463	430.169	398.693	419.677	299.02	317.381	335.742	377.709	361.971	285.905	278.036	251.806	320.004	283.286	311.4	285.905	259.679	378.087	259.675	283.286	291.151
	1130.29	150	100	170	134	158	156	198	211.2	257.752	242	268.32	249.984	703.054	1519.9	756.361	647.964	569.264	1351.02	472.2	495.81	521.215	640.094	582.755	617.493	296.437	293.814	341.411	362.02	430.227	369.89	385.63	299.06	293.814	343.657	348.904	356.774	309.554	322.67	280.697	296.437	262.352	303.101	262.334	243.987	347.414	246.594	262.352	301.684
	1131.85	144	112	186	142	174	153	184	233.2	234.784	232	271.76	258.912	734.78	1685.73	762.176	684.92	564.206	1498.43	430.371	464.486	521.389	606.193	601.694	615.681	293.912	328.027	344.035	372.638	430.371	398.88	391.008	299.16	328.027	314.906	388.384	359.517	301.785	307.033	278.167	296.536	257.206	319.892	272.918	238.834	352.259	267.67	257.206	301.785
	1133.41	146	102	189	150	170	174	210	222.2	257.752	238	258	279.744	716.774	1748.61	784.828	698.395	506.73	1554.32	427.964	480.475	514.745	577.62	609.502	634.171	304.563	336.07	354.26	370.202	422.713	375.453	383.33	249.427	336.07	301.938	370.202	370.202	283.559	304.563	283.559	299.312	265.224	347.885	278.308	236.338	345.342	244.176	265.224	312.44
	1134.97	132	100	193	154	176	161	194	204.6	252.648	228	266.6	282.72	738.216	1796.94	746.308	656.776	522.794	1597.28	441.354	475.506	530.606	593.726	619.246	662.838	281.1	325.761	336.873	357.286	454.489	380.93	415.083	273.219	325.761	302.117	341.524	352.032	288.982	288.982	281.1	304.744	265.384	311.89	265.338	233.853	373.949	260.083	265.384	323.134
	1136.53	132	96	179	154	162	161	194	220	262.856	258	254.56	285.696	743.929	1795.1	785.778	683.468	567.804	1595.64	467.913	502.086	522.286	625.636	600.851	643.026	299.675	299.675	354.689	389.051	446.883	383.794	399.566	315.447	299.675	336.477	407.452	370.65	318.076	315.447	257.615	286.531	226.11	317.656	283.902	257.661	359.969	244.471	226.11	307.561
	1138.09	158	100	186	156	156	166	196	213.4	252.648	242	270.04	279.744	689.173	1846.56	763.982	694.434	523.456	1641.39	441.912	441.912	520.895	568.173	595.605	639.397	305.13	320.913	344.851	376.152	418.238	410.347	394.565	286.717	320.913	320.913	376.152	360.369	307.76	310.391	284.087	334.065	260.464	309.497	281.456	255.202	355.464	260.413	260.464	281.456
	1139.64	150	92	177	152	186	169	188	211.2	255.2	252	247.68	270.816	708.112	1646.56	770.13	705.479	573.86	1463.61	452.77	513.315	517.818	605.448	581.005	623.673	284.298	331.68	347.626	365.901	423.814	389.593	423.814	305.357	331.68	305.357	350.107	363.269	321.151	302.724	252.709	321.151	279.098	326.468	284.298	255.401	381.814	252.709	279.098	305.357
	1141.2	142	100	202	164	194	164	208	220	242.44	246	237.36	294.624	735.077	1570.93	748.462	663.94	521.668	1396.38	416.28	461.07	520.003	605.977	613.505	618.138	318.797	321.432	337.845	389.933	471.609	395.203	403.107	297.719	321.432	326.701	374.125	353.048	300.354	300.354	268.738	305.623	266.175	323.96	260.834	226.644	363.159	263.468	266.175	326.701
	1142.76	148	112	189	170	172	174	216	209	242.44	220	278.64	276.768	756.885	1465.64	793.91	661.944	564.367	1302.79	458.878	450.966	541.326	611.837	568.888	618.735	290.095	316.467	358.36	366.575	437.78	390.31	427.231	290.095	316.467	316.467	340.202	374.486	305.919	284.821	242.625	311.193	263.797	321.478	268.997	245.331	384.893	261.086	263.797	316.467
	1144.32	144	106	175	156	176	151	216	239.8	252.648	208	261.44	309.504	704.813	1351.23	783.478	683.695	554.348	1201.09	440.838	459.317	529.687	586.025	614.685	621.357	277.174	319.41	353.651	395.963	446.118	395.963	398.602	282.453	319.41	308.851	372.205	369.565	316.77	314.13	274.534	298.292	256.123	327.382	258.696	240.28	359.101	271.894	256.123	314.13
	1145.87	142	96	163	138	150	146	196	239.8	260.304	236	258	270.816	731.838	1224.57	789.751	668.43	552.181	1088.51	451.785	478.205	505.807	610.305	594.454	652.375	314.4	324.968	356.482	377.808	430.648	375.166	375.166	309.116	324.968	309.116	359.314	372.524	295.906	322.326	264.201	306.474	251.048	350.067	272.128	240.477	337.987	229.855	251.048	306.474
	1147.43	144	100	198	156	166	166	184	233.2	257.752	214	258	273.792	713.884	1160.07	779.138	684.8	547.311	1031.17	433.618	483.855	544.459	637.208	598.681	634.564	306.706	330.502	351.692	354.298	454.771	386.026	407.178	290.842	330.502	309.35	351.654	367.518	298.774	306.706	274.978	290.842	251.233	350.332	269.69	253.878	366.827	245.893	251.233	298.774
	1148.98	132	100	198	144	150	166	190	215.6	234.784	230	263.16	276.768	743.528	1101.4	813.383	706.483	555.661	979.022	444.529	452.467	534.424	629.749	601.021	614.688	291.061	298.999	367.149	341.335	394.255	388.963	423.361	254.017	298.999	328.105	367.795	383.671	285.769	312.229	293.707	312.229	275.247	322.548	288.415	264.661	381.406	232.848	275.247	317.521
	1150.54	152	96	193	158	184	161	184	206.8	247.544	220	249.4	279.744	693.864	1024.91	830.942	691.216	537.612	911.027	463.459	468.755	517.471	598.524	603.442	631.526	307.207	312.504	375.076	391.954	447.569	381.36	410.492	296.614	312.504	323.097	362.822	391.954	315.152	338.987	254.24	323.097	262.259	339.676	243.647	259.61	369.813	230.405	262.259	304.559
	1152.09	142	110	179	158	186	187	212	220	260.304	246	266.6	315.456	726.429	1055.84	798.119	654.847	575.311	938.526	450.704	498.426	516.287	593.869	657.119	593.462	283.679	328.749	360.259	368.517	461.309	395.029	376.471	296.935	328.749	334.051	357.912	376.471	318.144	299.586	265.12	331.4	241.342	311.94	267.771	257.255	339.163	251.864	241.342	294.283
	1153.65	142	98	182	154	170	187	208	220	260.304	250	270.04	297.6	740.613	1000.42	804.746	714.067	570.723	889.266	448.615	477.815	516.934	629.122	620.021	610.541	313.234	305.27	363.251	371.634	480.469	368.979	406.142	294.652	305.27	305.27	379.597	379.597	318.543	326.507	265.453	321.198	254.93	357.353	284.034	254.93	365.894	244.216	254.93	302.616
	1155.2	136	92	191	162	180	172	212	226.6	239.888	230	276.92	315.456	760.192	1010.71	805.804	688.426	584.763	898.409	457.179	475.785	529.855	600.711	594.256	615.433	310.988	305.672	363.728	388.07	459.837	396.044	417.308	292.382	305.672	313.646	393.386	380.096	313.646	295.04	260.486	310.988	276.537	329.647	276.434	257.924	375.953	257.827	276.537	308.33
	1156.75	162	114	207	154	170	151	234	233.2	267.96	246	285.52	342.24	766.485	1020.98	835.043	739.871	574.864	907.54	449.778	465.746	534.032	662.69	596.916	620.312	311.385	322.03	376.926	401.872	396.55	399.211	417.841	298.078	322.03	343.322	383.243	393.888	292.755	316.707	308.723	319.369	266.235	330.068	263.479	255.585	376.433	276.786	266.235	292.755
	1158.31	152	106	191	150	168	190	238	237.6	267.96	240	309.6	360.096	762.097	1010.24	830.419	740.779	594.222	897.995	479.641	508.953	550.466	583.564	618.585	641.572	317.096	317.096	374.839	370.39	466.318	383.713	391.707	295.779	317.096	351.737	357.066	391.707	314.432	298.443	285.12	306.438	258.563	341.772	303.773	258.563	352.889	271.797	258.563	314.432
	1159.86	156	108	182	174	200	174	244	235.4	252.648	264	313.04	431.52	797.742	1080.55	865.403	720.369	602.976	960.492	485.582	520.267	586.265	634.992	703.218	619.805	309.492	322.832	390.631	402.873	474.91	424.217	424.217	288.148	322.832	333.504	416.213	408.209	368.189	322.832	288.148	322.832	285.586	330.89	277.476	242.882	382.177	258.799	285.586	322.832
	1161.41	160	118	207	174	204	174	276	272.8	278.168	292	362.92	491.04	852.298	1118.14	877.947	788.175	667.945	993.902	515.653	510.31	660.914	740.083	645.044	692.608	366.034	315.27	396.293	456.874	478.248	451.531	456.874	323.285	315.27	344.66	424.813	414.126	323.285	331.301	317.942	347.331	277.984	337.019	288.552	288.676	411.598	288.552	277.984	333.972
	1162.96	164	130	216	174	222	205	314	286	298.584	316	417.96	580.32	928.579	1243.35	919.052	813.51	701.117	1105.2	580.697	575.344	688.368	738.582	732.086	695.765	353.235	355.911	414.847	425.487	508.444	465.628	462.952	337.179	355.911	374.643	484.36	433.515	371.967	353.235	280.982	345.207	305.212	391.448	302.39	275.761	417.074	291.686	305.212	347.883
	1164.51	196	118	216	220	244	221	322	316.8	296.032	324	417.96	621.984	973.036	1332.9	1068.36	938.189	830.968	1184.8	667.455	635.288	781.237	812.204	796.507	791.792	394.04	415.484	482.241	549.511	557.553	477.136	530.747	359.193	415.484	412.803	506.622	503.942	394.04	375.276	345.79	391.359	332.548	431.889	351.151	311.093	478.15	337.748	332.548	391.359
	1166.06	204	128	255	202	258	211	358	332.2	344.52	376	443.76	681.504	1041.74	1458.9	1155.47	1022.94	971.929	1296.8	781.302	757.138	897.316	966.559	960.807	908.731	469.855	440.321	521.562	550.402	676.591	526.238	612.154	410.788	440.321	440.321	571.881	545.032	402.733	421.527	383.939	426.897	373.361	438.28	362.46	327.698	551.49	383.939	373.361	448.376
	1167.61	210	126	251	228	248	239	354	365.2	377.696	424	448.92	693.408	1274.39	1714.98	1259.66	1164.16	1142.65	1524.43	833.463	849.594	1008.22	1156.09	1042.79	1106.46	524.275	508.143	568.591	647.95	704.41	650.639	602.244	462.437	508.143	500.078	645.261	594.178	475.88	467.815	422.108	508.143	416.875	530.083	395.223	360.395	542.562	379.091	416.875	513.521
	1169.16	208	136	262	242	276	252	358	330	362.384	426	438.6	642.816	1388.78	1895.44	1512.05	1375.33	1259.59	1684.84	966.227	976.993	1170.42	1302.66	1238.06	1175.95	573.277	535.597	682.519	723.997	807.432	659.403	723.997	500.608	535.597	562.511	675.552	713.232	524.831	481.768	438.705	514.065	484.581	553.467	452.162	398.434	652.25	460.236	484.581	522.139
	1170.71	214	152	262	196	248	234	346	367.4	375.144	426	423.12	672.576	1516.47	2051.48	1570.35	1470.68	1400.65	1823.54	1007.39	1045.1	1261.72	1395.26	1290.99	1274.26	608.744	544.099	708.832	754.196	840.39	746.116	746.116	522.55	544.099	595.276	721.874	740.729	538.712	549.486	482.147	536.018	495.71	562.469	463.292	422.97	672.177	495.615	495.71	519.857
	1172.26	202	140	228	214	248	234	328	334.4	385.352	406	333.68	541.632	1517.45	2098.28	1508.5	1560.57	1374.6	1865.14	1083.51	1029.6	1262.53	1530.92	1363.05	1335.21	644.174	622.612	680.916	778.939	875.969	757.376	808.587	525.582	622.612	617.221	762.767	711.557	595.659	584.878	520.191	555.23	509.498	582.829	479.762	469.062	728.457	455.504	509.498	590.268
	1173.81	212	136	246	212	208	216	286	319	357.28	376	342.28	499.968	1480.65	1975.21	1463.71	1502.22	1291.86	1755.74	995.188	1124.64	1242.03	1407.83	1344.64	1325.67	582.549	577.155	660.698	811.793	860.339	809.096	687.732	520.518	577.155	606.822	709.308	690.429	528.609	579.852	485.458	512.428	472.06	554.609	458.488	466.666	619.578	501.64	472.06	517.822
	1175.36	166	128	225	194	218	211	282	299.2	329.208	342	314.76	422.592	1357.52	1885.48	1430.39	1430.39	1233.37	1675.98	933.801	982.38	1155.89	1314.34	1191.35	1231.09	553.264	531.673	645.657	699.001	825.847	755.677	709.797	466.9	531.673	582.951	669.314	674.712	518.179	553.264	474.997	491.19	453.5	486.332	399.429	404.911	639.457	412.924	453.5	483.094
	1176.91	174	128	205	174	210	203	234	261.8	296.032	312	299.28	360.096	1237	1731.94	1288.32	1237	1104.66	1539.5	815.666	902.094	1041.26	1234.3	1136.3	1099.05	496.962	532.073	581.529	650.912	710.331	634.707	607.698	432.141	532.073	545.578	591.493	607.698	459.15	502.364	453.748	483.458	418.73	501.013	405.132	386.312	547.476	391.628	418.73	451.047
	1178.45	160	110	219	170	206	185	236	248.6	313.896	282	285.52	360.096	1121.75	1629.91	1180.46	1100.13	946.054	1448.81	770.359	875.776	903.375	1032.55	1011.7	1037.54	448.7	440.591	532.843	624.396	632.505	591.96	540.603	389.234	440.591	464.918	551.415	556.821	402.749	427.076	410.858	421.67	402.841	426.914	354.095	367.694	487.03	364.907	402.841	418.967
	1180	158	110	205	154	178	195	222	255.2	288.376	274	266.6	330.336	1022.57	1521.67	1124.07	965.76	852.141	1352.6	611.377	703.354	795.546	919.771	912.043	921.854	411.192	394.96	507.389	527.516	570.799	527.516	522.105	381.434	394.96	411.192	503.169	530.221	367.908	443.654	373.319	365.203	349.054	401.453	370.614	332.819	470.365	316.509	349.054	373.319
	1181.55	150	100	202	170	192	179	208	242	275.616	250	266.6	294.624	947.63	1443.78	1004.49	928.677	760.811	1283.36	590.238	636.266	726.757	847.452	792.914	783.092	373.637	346.562	453.411	454.862	560.455	481.937	481.937	343.854	346.562	365.514	408.834	473.815	370.929	395.297	335.732	373.637	292.485	387.445	297.826	319.567	434.177	327.609	292.485	381.759
	1183.09	150	102	189	148	178	182	206	226.6	280.72	264	249.4	309.504	845.517	1384.13	924.973	799.447	718.147	1230.34	509.478	579.938	688.197	785.897	752.993	725.444	379.399	352.299	417.52	433.598	514.898	490.508	449.858	306.229	352.299	363.139	430.888	436.308	355.009	360.429	314.359	346.879	306.313	364.819	303.519	268.362	405.277	292.679	306.313	379.399
	1184.64	160	94	198	156	188	182	220	224.4	244.992	254	263.16	321.408	857.189	1312.23	862.613	797.511	642.891	1166.43	528.961	585.926	621.047	726.983	683.969	715.715	314.664	341.79	389.371	428.594	453.008	425.882	434.02	330.94	341.79	374.342	398.755	406.893	330.94	344.503	279.4	336.365	263.199	353.671	290.251	265.912	391.009	268.55	263.199	301.101
	1186.18	148	94	186	172	170	166	228	237.6	257.752	232	256.28	318.432	771.128	1261.56	863.446	743.975	627.22	1121.39	499.604	518.61	600.211	662.518	647.779	647.48	309.537	323.113	389.747	407.286	445.299	418.147	420.862	317.683	323.113	339.405	374.703	407.286	317.683	342.12	276.954	350.266	279.745	354.012	287.815	282.461	379.155	293.246	279.745	317.683
	1187.73	150	104	177	128	168	169	194	228.8	244.992	258	268.32	318.432	807.104	1170.91	818.083	703.839	625.03	1040.81	497.307	532.635	563.171	687.533	638.618	631.302	355.996	355.996	369.271	404.911	451.109	429.369	415.781	288.057	355.996	358.713	385.888	385.888	298.928	317.95	309.798	328.82	274.529	339.908	274.47	260.938	374.577	277.187	274.529	334.255
	1189.27	122	88	189	162	182	169	206	226.6	260.304	230	263.16	336.288	774.949	1137.95	847.387	723.286	617.24	1011.51	565.577	492.161	554.557	614.521	668.126	660.955	334.452	339.89	382.499	396.991	448.655	421.464	416.025	309.98	339.89	337.171	391.553	399.711	290.946	331.733	299.103	337.171	271.946	342.99	280.069	242.032	374.797	261.035	271.946	329.013
	1190.81	156	102	198	136	162	179	212	235.4	255.2	250	261.44	342.24	788.775	1037.31	813.037	679.978	620.14	922.051	454.226	527.663	561.877	660.939	592.553	604.658	299.19	310.07	366.993	399.827	451.506	405.267	375.348	318.23	310.07	361.748	353.589	383.508	323.67	307.35	282.871	299.19	266.551	345.973	285.591	214.872	338.151	271.991	266.551	315.51
	1192.36	150	112	191	152	166	177	188	237.6	242.44	252	249.4	339.264	718.039	1080.12	864.911	709.88	639.164	960.105	495.012	538.529	533.233	650.043	617.794	615.103	337.261	334.541	390.409	399.817	443.335	397.097	413.416	301.903	334.541	337.261	353.58	407.977	310.062	323.662	282.864	329.101	274.696	351.73	263.825	258.377	372.447	236.627	274.696	301.903
	1193.9	144	100	191	162	182	174	210	226.6	257.752	256	259.72	342.24	734.272	1052.46	853.279	723.394	587.418	935.517	508.552	516.71	542.116	658.125	596.354	598.296	320.904	310.026	385.158	407.929	462.32	437.844	440.563	288.27	310.026	315.465	364.417	402.49	310.026	331.782	263.794	345.38	269.231	351.689	258.355	242.036	396.904	269.233	269.231	307.307
	1195.44	158	114	200	170	180	161	210	220	270.512	248	266.6	324.384	734.251	963.705	899.376	704.337	592.84	856.627	486.781	505.818	542.101	660.826	627.416	594.095	307.298	380.723	405.966	397.04	448.709	399.759	405.198	285.542	380.723	358.967	386.162	424.234	334.492	323.615	282.823	318.176	269.236	360.327	290.981	271.956	365.043	263.787	269.236	304.578
	1196.98	154	112	184	174	194	190	218	224.4	237.336	236	275.2	300.576	739.796	988.322	870.676	720.757	573.886	878.508	481.411	511.33	563.651	644.602	629.449	631.839	334.54	345.419	393.011	397.096	432.454	397.096	446.054	280.143	345.419	315.501	383.497	410.696	277.424	318.221	293.743	337.26	269.287	325.783	288.303	244.807	401.85	266.544	269.287	315.501
	1198.53	152	102	205	162	166	177	202	239.8	247.544	244	276.92	318.432	791.713	979.438	842.1	710.093	590.384	870.612	484.278	533.25	508.334	715.534	625.753	594.36	329.2	372.731	380.112	372.731	462.513	378.172	421.703	301.994	372.731	329.2	394.496	397.217	340.083	337.362	312.876	334.642	282.979	363.372	312.876	250.327	379.913	239.418	282.979	315.597
	1200.07	152	98	212	160	186	156	204	226.6	275.616	254	292.4	342.24	772.951	1007.35	848.178	721.24	628.703	895.426	525.28	514.394	556.866	642.312	618.206	651.105	315.712	321.156	382.856	408.249	489.899	416.414	419.136	283.053	321.156	337.486	391.919	400.084	318.434	348.372	315.712	332.042	274.912	357.735	274.888	261.303	377.6	258.558	274.912	326.599
	1201.61	162	96	212	170	186	179	204	224.4	255.2	262	261.44	312.48	789.526	998.478	911.929	751.411	588.06	887.536	490.05	533.61	549.874	667.013	647.566	636.647	356.648	340.313	411.632	421.988	465.548	432.878	419.265	302.198	340.313	356.648	359.37	430.155	318.533	310.365	302.198	334.868	277.709	372.275	302.198	255.928	377.716	247.748	277.709	337.59
	1203.15	172	102	221	178	170	190	234	237.6	247.544	242	268.32	333.312	795.106	992.521	802.403	756.985	607.221	882.241	528.255	552.762	557.133	694.356	641.842	630.472	356.709	343.094	362.193	424.783	468.35	457.458	419.337	321.31	343.094	351.263	386.661	378.492	340.371	351.263	318.587	343.094	283.191	352.134	275.02	283.191	377.781	280.466	283.191	324.033
	1204.69	158	108	212	168	182	198	202	253	265.408	266	282.08	306.528	784.237	958.852	865.929	759.73	620.854	852.313	533.717	528.271	605.519	697.1	682.706	649.342	318.596	343.104	390.868	422.072	462.918	419.349	413.903	310.427	343.104	340.381	397.565	408.457	302.258	334.935	310.427	345.827	288.64	352.145	272.305	291.363	372.886	285.92	288.64	326.765
	1206.23	150	112	191	160	184	174	214	228.8	255.2	266	294.12	336.288	830.498	1004.77	912.077	759.701	680.736	893.126	517.359	579.987	594.748	691.628	698.241	653.506	332.199	343.091	411.699	386.658	511.913	432.948	405.719	321.307	343.091	381.212	427.502	430.225	326.753	345.814	310.416	362.152	285.91	363.676	307.693	280.464	365.513	294.078	285.91	351.26
	1207.77	162	108	209	154	178	190	224	257.4	293.48	258	283.8	306.528	806.001	1017.03	894.771	770.603	721.589	904.029	495.582	566.379	571.467	707.974	674.909	695.407	359.433	362.156	403.887	446.568	495.582	441.122	435.676	332.203	362.156	370.325	422.062	422.062	351.264	359.433	340.372	370.325	310.434	349.249	299.528	272.31	392.501	296.805	310.434	326.757
	1209.3	152	110	216	170	186	187	218	239.8	280.72	280	282.08	330.336	803.414	1038.65	929.563	822.478	705.37	923.245	533.793	563.751	619.94	740.775	715.871	703.903	364.94	381.281	419.591	427.579	462.984	419.409	403.069	321.365	381.281	354.047	422.133	438.473	326.812	364.94	307.748	337.706	299.609	343.534	277.79	280.543	363.125	291.408	299.609	359.494
	1210.84	156	100	207	164	184	166	230	242	275.616	284	261.44	327.36	860.934	1066.63	981.899	820.066	692.016	948.117	550.344	593.935	602.252	765.577	729.771	706.267	384.151	340.559	443.215	425.018	514.925	479.507	449.538	321.488	340.559	389.6	438.64	463.16	365.079	378.702	332.386	395.049	294.291	381.208	324.212	261.592	404.989	302.417	294.291	348.733
	1212.38	154	108	242	166	184	187	224	244.2	275.616	286	276.92	327.36	847.809	1036.59	953.58	779.657	703.327	921.413	515.228	547.941	656.41	763.301	741.879	652.161	359.842	368.02	430.433	406.185	498.872	477.063	449.802	318.951	368.02	378.924	430.72	449.802	359.842	362.568	332.581	335.307	289.024	378.543	308.046	278.118	405.227	299.868	289.024	378.924
	1213.92	152	104	214	166	212	182	228	253	293.48	282	270.04	285.696	829.342	1061.91	861.752	826.614	733.858	943.922	564.716	605.638	606.643	739.315	761.921	688.32	373.749	341.012	388.983	433.768	488.33	420.127	463.777	346.468	341.012	371.021	417.399	406.487	343.74	351.925	351.925	365.565	302.89	373.041	338.284	275.602	417.817	272.81	302.89	343.74
	1215.45	140	104	221	154	192	174	224	224.4	280.72	270	285.52	318.432	868.252	1096.58	943.502	802.724	698.97	974.736	584.296	576.104	628.7	759.038	744.993	684.688	354.946	346.755	425.883	461.43	483.272	483.272	453.239	327.642	346.755	374.058	428.665	445.048	327.642	365.867	335.833	349.485	303.142	376.243	303.069	262.177	408.323	292.148	303.142	308.53
	1216.99	158	116	209	168	192	190	228	233.2	255.2	272	288.96	321.408	858.061	1017.58	944.303	811.605	710.496	904.516	538.337	568.397	623.841	718.694	730.014	678.965	371.644	357.981	426.245	445.426	491.882	423.565	478.219	327.921	357.981	388.04	448.159	445.426	330.654	377.109	338.852	338.852	308.867	379.46	306.06	273.334	430.828	303.327	308.867	341.585
	1218.53	156	126	235	172	190	190	230	248.6	280.72	286	302.72	306.528	918.958	1095.37	892.921	812.293	678.279	973.658	533.324	549.734	627.969	730.243	709.145	744.76	363.754	363.754	403.052	445.804	519.649	456.744	464.949	306.319	363.754	396.574	412.984	421.189	355.549	341.874	287.174	344.609	320.071	376.882	292.644	300.922	418.873	292.644	320.071	355.549
	1220.06	154	108	235	166	184	192	238	235.4	275.616	286	283.8	324.384	867.724	1093.21	928.492	848.563	736.334	971.741	544.723	610.418	601.486	766.444	748.85	711.698	402.383	358.586	419.108	443.443	481.765	440.705	432.493	355.849	358.586	369.535	451.654	437.968	366.798	361.324	328.476	364.061	317.604	391.707	320.264	262.845	389.633	254.569	317.604	328.476
	1221.6	150	96	209	176	192	169	210	211.2	301.136	268	287.24	309.504	871.204	1112.63	958.325	849.287	731.482	989.008	567.104	578.063	638.047	731.482	745.571	718.627	364.371	353.413	432.574	462.998	476.696	443.821	504.093	339.715	353.413	389.028	405.466	452.04	350.673	367.111	334.235	347.934	331.579	360.098	317.798	295.955	454.138	276.703	331.579	328.756
	1223.13	166	114	219	170	182	177	224	233.2	288.376	280	304.44	297.6	907.614	1079.68	912.66	781.48	699.219	959.713	564.859	595.022	611.546	800.674	748.186	702.383	356.465	342.754	411.962	471.63	518.245	479.856	403.079	326.302	342.754	367.433	435.984	430.5	353.723	340.012	312.592	367.433	285.246	374.946	293.398	268.789	363.134	276.946	285.246	372.917
	1224.67	162	106	212	182	192	174	238	253	296.032	290	288.96	321.408	922.155	1083.74	936.756	861.775	716.317	963.322	510.478	587.325	650.015	793.163	735.136	715.683	348.552	397.954	422.838	433.632	504.989	452.844	433.632	345.808	397.954	381.487	389.72	441.866	373.253	378.742	329.341	337.574	288.25	424.74	315.618	296.485	390.659	277.195	288.25	340.319
	1226.2	162	100	205	170	196	174	232	231	303.688	310	287.24	339.264	862.568	1060.01	960.911	859.821	733.457	942.232	590.612	604.347	625.311	774.663	755.436	754.377	381.837	351.62	433.742	414.802	494.466	458.754	472.489	302.173	351.62	370.849	379.09	453.26	315.909	348.873	307.667	337.885	291.264	372.717	310.414	274.777	425.666	296.679	291.264	343.379
	1227.73	154	114	202	164	192	185	242	264	298.584	300	292.4	342.24	915.616	1104.31	903.519	849.626	767.138	981.606	610.411	582.915	624.086	789.135	783.636	717.011	357.448	349.199	407.835	450.934	494.928	453.684	478.43	329.952	349.199	357.448	428.937	426.188	343.7	362.947	321.703	327.202	299.788	349.749	313.454	297.038	431.018	313.454	299.788	343.7
	1229.27	144	106	219	170	192	187	250	255.2	290.928	300	297.56	300.576	938.508	1111.55	898.545	858.694	800.897	988.048	577.967	616.498	631.925	798.145	790.279	770.623	379.807	344.028	405.59	437.604	470.63	456.869	484.391	313.753	344.028	410.081	440.356	423.842	349.532	363.293	344.028	377.055	291.819	367.587	286.231	302.831	436.388	283.479	291.819	335.771
	1230.8	162	118	219	180	204	185	228	242	303.688	282	316.48	348.192	964.231	1159.14	957.839	895.358	801.69	1030.35	603.333	614.353	663.362	765.875	769.414	709.928	374.673	360.898	432.355	457.321	501.4	457.321	482.116	327.839	360.898	371.918	429.772	451.811	319.574	355.388	303.044	352.633	327.935	385.472	314.064	283.843	434.339	297.534	327.935	327.839
	1232.33	148	116	214	184	200	192	240	235.4	278.168	312	307.88	342.24	940.404	1092.08	888.668	879.732	758.39	970.739	576.376	617.743	651.345	813.546	813.543	772.177	383.332	364.027	401.132	477.096	499.159	477.096	485.37	322.66	364.027	413.667	432.972	419.183	339.207	372.301	336.449	355.754	328.275	388.792	322.66	284.138	437.27	284.052	328.275	358.512
	1233.86	156	136	232	176	198	195	246	233.2	285.824	316	297.56	360.096	969.007	1164.67	924.725	880.664	775.758	1035.26	626.68	618.398	652.035	770.236	800.607	775.123	380.977	364.413	417.408	436.191	510.73	466.559	463.798	345.088	364.413	408.584	433.43	436.191	356.131	403.063	356.131	369.934	320.339	397.983	306.438	306.531	417.836	314.72	320.339	375.456
	1235.39	170	112	225	170	212	192	250	259.6	303.688	288	314.76	366.048	939.641	1203.22	1031.17	920.295	848.44	1069.53	657.749	613.53	709.092	834.622	827.121	758.941	375.856	389.675	465.456	472.584	525.093	511.275	511.275	359.274	389.675	414.547	425.602	486.402	370.329	389.675	381.384	353.747	312.386	389.619	317.82	315.151	460.608	339.929	312.386	353.747
	1236.92	174	120	228	168	196	195	238	255.2	321.552	320	306.16	348.192	984.899	1188.93	1043.99	932.334	818.905	1056.83	628.011	636.311	720.763	838.271	843.807	815.077	390.086	381.787	471.243	459.251	528.415	470.317	464.784	351.354	381.787	392.853	473.083	492.449	376.254	384.553	340.288	403.919	351.459	410.559	329.222	304.413	418.724	307.089	351.459	343.055
	1238.45	164	126	223	192	198	187	260	270.6	311.344	310	307.88	342.24	1013.62	1233.8	974.628	985.928	836.377	1096.71	614.82	642.515	717.875	861.302	868.421	875.577	393.263	396.033	439.933	487.425	551.123	468.039	515.12	357.26	396.033	407.111	459.73	459.73	368.338	368.338	362.799	373.877	326.894	396.31	318.488	313.042	464.072	304.641	326.894	376.647
	1239.98	178	112	239	182	196	185	254	290.4	321.552	328	325.08	372	1025.78	1241.33	1028.55	973.102	862.207	1103.4	709.727	651.507	766.053	881.614	855.471	850.908	415.855	407.538	464.273	493.482	546.157	474.075	504.571	346.546	407.538	393.677	479.62	485.165	410.311	390.904	332.684	415.855	327.24	402.604	324.367	327.24	454.568	338.229	327.24	349.319
	1241.51	170	110	212	186	210	190	286	255.2	324.104	336	328.52	389.856	1082.39	1211.44	1094.38	979.704	899.219	1076.84	718.82	735.472	710.276	965.827	901.993	894.523	421.856	399.653	493.989	552.298	593.928	496.79	518.993	330.269	399.653	455.16	469.037	516.218	383	405.203	352.471	391.327	333.15	423.632	344.145	310.94	467.561	330.269	333.15	388.551
	1243.04	178	106	235	186	206	203	266	261.8	306.24	326	330.24	386.88	1061.38	1269.07	1095.61	1030.82	911.343	1128.06	680.729	722.406	806.125	953.02	912.929	859.192	452.893	433.443	494.544	541.804	594.596	544.583	491.792	358.424	433.443	433.443	461.228	516.798	377.874	394.545	363.981	400.102	361.322	429.999	363.981	316.852	443.056	341.753	361.322	391.766
	1244.57	190	126	221	182	210	221	252	283.8	313.896	330	316.48	398.784	1093.22	1326.88	1185.35	1093.22	909.624	1179.45	756.629	673.177	797.914	984.731	935.85	928.669	425.604	395.005	535.05	581.38	550.782	531.309	520.183	350.497	395.005	442.294	503.492	559.127	400.568	406.132	369.969	397.787	364.53	433.449	364.406	322.79	468.633	342.152	364.53	420.04
	1246.1	168	132	251	188	228	187	276	268.4	308.792	342	337.12	422.592	1130.74	1294.02	1098.21	1077.82	1005.41	1150.24	757.54	715.764	831.855	983.131	962.843	983.346	445.612	448.397	495.717	573.725	590.436	537.519	540.305	403.836	448.397	453.967	495.743	518.024	395.481	448.397	384.34	431.687	359.401	433.97	378.77	328.754	486.761	353.705	359.401	423.331
	1247.63	166	118	253	186	220	211	256	277.2	321.552	344	338.84	425.568	1185.13	1405.43	1176.43	1076.38	1042.92	1249.27	780.792	772.427	849.408	1040.13	962.05	991.008	432.224	476.841	531.024	554.92	546.555	560.497	599.537	395.973	476.841	448.956	538.189	554.92	412.704	426.647	390.396	418.282	351.485	467.025	376.453	348.696	540.123	368.088	351.485	426.647
	1249.15	176	120	237	202	200	198	262	261.8	347.072	354	325.08	443.424	1142	1338.15	1089.17	1122.45	1030.31	1189.47	731.549	784.6	835.816	988.429	947.343	964.377	457.916	418.826	491.636	603.109	675.706	530.513	550.058	407.657	418.826	452.332	533.305	513.76	407.657	427.202	340.645	418.826	382.676	417.318	382.528	326.811	495.548	332.268	382.676	413.241
	1250.68	194	116	230	196	208	216	276	281.6	344.52	370	319.92	434.496	1213.47	1387.17	1185.51	1121.2	1037.32	1233.04	833.212	740.944	811.211	1048.51	1016.55	995.808	461.342	450.158	535.122	567.591	671.043	564.795	525.651	405.422	450.158	469.73	534.039	559.203	427.79	438.974	371.87	405.422	411.183	459.385	338.318	383.211	473.559	355.094	411.183	419.402
	1252.21	188	124	232	196	196	218	296	266.2	357.28	356	352.6	440.448	1184.43	1373.44	1205.04	1061.23	1030.43	1220.84	809.224	756.022	897.132	1108.83	1024.03	982.185	448.013	436.813	543.94	562.816	641.219	557.216	560.016	411.612	436.813	439.613	520.815	568.417	420.012	439.613	392.011	448.013	414.59	433.341	358.41	358.564	504.519	366.811	414.59	428.413
	1253.73	190	126	253	180	220	216	270	255.2	324.104	362	330.24	419.616	1177.81	1309.26	1111.74	1166.6	1065.64	1163.79	810.448	796.426	848.678	1034.79	991.529	1037.6	448.691	451.495	501.826	600.124	583.298	572.081	560.864	395.409	451.495	473.93	493.56	524.408	398.213	448.691	361.757	398.213	378.748	445.887	367.366	356.303	505.283	358.953	378.748	440.278
	1255.26	168	126	258	178	230	195	260	277.2	321.552	362	323.36	422.592	1249.83	1428.18	1190.85	1126.25	1058.85	1269.49	794.836	794.836	853.671	994.247	1059.25	1000.3	483.081	463.42	537.533	595.425	623.511	564.53	533.636	404.44	463.42	477.463	513.975	561.722	435.334	452.186	359.502	432.526	398.993	461.454	384.779	354.036	480.753	365.119	398.993	412.865
	1256.79	184	118	242	170	212	174	292	257.4	331.76	372	342.28	446.4	1279.84	1398.68	1133.01	1156.07	1001.37	1243.27	804.468	762.276	897.513	1108.25	1034.72	1012.62	438.801	478.181	511.423	551.314	641.324	559.753	528.811	393.796	478.181	455.678	511.934	534.437	407.86	416.298	385.357	461.304	393.958	456.184	379.732	363.004	476.406	368.48	393.958	433.175
	1258.31	188	112	248	202	212	208	276	281.6	316.448	356	333.68	443.424	1208.45	1337.32	1188.39	1222.53	1036.62	1188.73	777.463	777.463	856.184	1064.79	1064.39	1003.25	481.689	439.435	536.423	602.815	602.815	543.66	577.463	360.562	439.435	467.604	509.858	560.562	414.083	453.52	405.633	442.252	400.156	492.674	349.295	338.16	520.237	383.098	400.156	430.985
	1259.83	178	120	230	186	224	216	298	286	329.208	372	354.32	464.256	1241.14	1310.6	1196.01	1136.77	1083.18	1164.98	803.922	812.385	864.789	1086	1043.69	952.554	468.249	434.4	539.862	603.647	676.987	564.156	555.694	394.909	434.4	465.429	513.382	564.156	389.268	406.192	400.551	451.325	420.454	451.494	366.701	347.086	500.625	358.239	420.454	383.626
	1261.36	188	126	244	184	234	205	272	279.4	357.28	366	345.72	425.568	1254.07	1350.46	1191.59	1203.23	1008.34	1200.41	813.452	819.101	906.809	1101.55	1032.96	1023.33	482.987	423.673	537.869	556.424	669.403	542.301	579.02	386.955	423.673	494.285	525.354	562.073	429.322	418.024	398.252	440.62	401.22	455.081	389.779	341.885	521.64	381.306	401.22	406.726
	1262.88	170	124	232	194	224	216	276	286	334.312	360	335.4	449.376	1258.45	1336.22	1199.07	1190.58	1088.78	1187.75	797.492	834.256	930.257	1105.74	1030.19	981.092	472.274	506.21	541.241	591.049	616.501	568.425	545.801	418.542	506.21	469.446	503.382	565.597	421.37	446.822	398.746	429.854	427.167	488.62	364.81	359.273	491.713	387.434	427.167	421.37
	1264.4	186	130	251	192	242	213	298	290.4	339.416	394	350.88	479.136	1325.01	1344.12	1296.47	1203.27	1041.89	1194.77	826.716	787.079	907.105	1109.84	1003.06	995.285	452.995	467.151	585.209	611.543	631.362	588.893	549.256	413.358	467.151	455.826	549.256	611.543	436.008	430.345	436.008	450.164	430.472	474.172	390.708	365.335	494.825	365.227	430.472	436.008
	1265.93	192	128	248	190	228	234	308	290.4	349.624	382	352.6	488.064	1371.7	1431.57	1225.69	1181.82	1108.13	1272.51	858.73	855.896	917.349	1130.8	1056.71	1002.83	515.805	481.796	553.258	620.667	634.837	617.832	586.657	413.778	481.796	464.791	578.155	578.155	433.616	433.616	405.275	453.455	419.553	411.567	368.432	388.37	528.52	396.773	419.553	408.109
	1267.45	180	122	255	180	208	221	332	288.2	336.864	406	381.84	505.92	1423.96	1426.43	1286.89	1296.31	1123.28	1267.94	856.643	836.787	921.882	1168.67	1130.57	1036.44	516.255	451.014	580.885	638.227	643.9	567.313	598.515	416.975	451.014	459.524	516.255	607.025	433.995	439.668	397.119	473.706	456.785	481.081	371.59	371.67	539.203	377.263	456.785	453.85
	1268.97	188	126	246	204	228	211	316	297	349.624	402	361.2	523.776	1425	1395.55	1293.85	1277.39	1146.81	1240.49	897.01	845.914	976.717	1192.23	1127.34	1091.78	533.664	488.246	584.026	615.985	650.048	579.082	562.051	411.603	488.246	496.762	547.857	610.307	422.957	482.569	411.603	462.698	434.389	457.361	371.862	383.285	506.352	374.7	434.389	442.828
	1270.49	188	130	274	194	226	218	348	310.2	357.28	388	385.28	541.632	1445.74	1450.71	1324.74	1363.37	1207.15	1289.52	957.2	908.914	1031.5	1227.03	1166.58	1096.82	553.87	485.701	597.969	658.963	678.845	624.878	644.761	437.415	485.701	480.02	604.996	624.878	465.818	460.138	428.894	468.659	465.886	487.746	420.373	374.982	580.866	403.331	465.886	428.894
	1272.01	190	112	262	204	244	239	364	323.4	352.176	402	392.16	529.728	1562.96	1464.21	1373.59	1358.36	1202.06	1301.52	912.202	886.627	1075.01	1221.95	1185.41	1047.08	545.616	531.408	620.018	662.128	701.913	653.603	622.344	440.472	531.408	488.781	568.35	647.919	468.889	471.731	440.472	494.465	505.89	518.108	400.687	414.943	560.67	426.263	505.89	457.522
	1273.53	210	144	276	210	220	221	364	303.6	375.144	438	402.48	553.536	1537.98	1515.95	1434.38	1415.74	1293.49	1347.51	923.924	963.724	1094.12	1282.12	1204.15	1134.95	542.983	545.826	647.46	687.968	699.339	676.596	645.325	440.641	545.826	542.983	628.268	676.596	508.869	511.712	454.855	503.183	480.482	473.106	426.426	389.503	581.374	420.741	480.482	471.912
	1275.05	182	140	262	216	218	231	358	319	367.488	458	383.56	583.296	1603.82	1503.59	1380.54	1438.89	1288.18	1336.52	949.782	986.749	1092.57	1342.21	1251.21	1203.08	548.826	517.546	623.156	747.882	750.726	685.322	651.198	446.454	517.546	523.233	600.012	651.198	489.109	514.702	435.08	503.327	477.766	503.384	406.643	403.826	586.665	403.799	477.766	472.047
	1276.57	206	134	269	192	240	255	326	316.8	380.248	460	374.96	562.464	1675.3	1622.32	1435.12	1476.19	1339.67	1442.06	1015.42	1021.11	1147.08	1407.93	1271.81	1153.04	588.771	531.885	647.794	716.765	756.585	651.346	602.993	460.778	531.885	534.73	602.993	676.945	492.065	534.73	466.466	526.197	537.609	506.514	432.335	438.052	543.237	432.335	537.609	486.376
	1278.09	200	134	281	198	242	263	376	299.2	382.8	448	369.8	559.488	1644.4	1574.7	1459.59	1564.74	1311.54	1399.73	984.364	1004.28	1169.81	1379.82	1312.76	1192.71	591.756	526.322	658.838	751.075	736.85	637.276	685.641	458.042	526.322	520.632	611.671	688.486	455.197	500.717	466.577	486.492	506.451	536.791	440.972	421.094	617.695	418.212	506.451	486.492
	1279.61	184	126	278	192	244	242	392	314.6	403.216	456	393.88	601.152	1687.61	1661.65	1447.99	1536.78	1357.49	1477.02	1061.52	1001.75	1100.91	1374.57	1309.11	1197.46	566.333	515.107	653.602	725.703	745.624	671.631	631.788	483.802	515.107	557.795	623.251	683.014	478.11	489.494	506.569	461.035	537.938	546.013	443.959	404.165	569.178	438.268	537.938	517.953
	1281.13	202	134	283	204	236	255	416	316.8	408.32	480	402.48	630.912	1736.75	1678.39	1430.51	1534.6	1420.72	1491.9	1022.12	1005.04	1155.71	1432.11	1374.76	1246.17	586.509	523.872	645.713	717.477	763.031	700.394	669.075	452.694	523.872	521.025	617.827	674.77	484.012	558.037	484.012	512.483	552.422	558.322	444.152	435.673	602.77	435.611	552.422	501.095
	1282.65	204	140	276	220	248	247	416	334.4	395.56	502	402.48	639.84	1635.09	1663.21	1539.94	1583.81	1364.47	1478.41	1122.34	1048.28	1141.31	1475.56	1336.8	1233.65	592.505	552.625	695.108	757.722	823.24	692.205	660.871	447.227	552.625	535.533	609.596	726.388	455.773	521.29	481.41	484.259	527.061	549.549	438.681	410.253	595.379	432.984	527.061	450.076
	1284.17	208	136	262	196	264	216	432	323.4	393.008	480	440.32	711.264	1789.78	1728.16	1522.57	1618.78	1462.04	1536.14	1137.14	1063.04	1237.49	1464.89	1363.91	1256.18	581.394	567.145	687.266	806.542	732.443	683.993	681.143	450.296	567.145	558.595	618.444	718.193	495.895	507.295	541.495	518.695	578.607	552.838	401.846	475.997	613.642	438.896	578.607	501.595
	1285.68	196	132	308	194	262	260	426	341	446.6	528	450.64	654.72	1890.23	1680.67	1571.48	1747.68	1488.23	1493.93	1183.17	1111.9	1224.82	1568.06	1415.33	1315.85	621.522	581.608	709.344	769.775	772.626	715.606	672.841	513.184	581.608	518.886	612.969	741.265	487.524	547.396	498.929	561.651	573.09	562.107	441.908	479.001	606.163	461.865	573.09	518.886
	1287.2	214	146	290	224	246	247	478	323.4	441.496	524	459.24	761.856	1941.95	1841.43	1686.67	1816.48	1656.79	1636.83	1223.34	1166.31	1238.2	1588.35	1476.73	1327.09	690.09	556.064	761.34	752.825	769.935	784.193	698.645	470.516	556.064	553.213	653.019	795.6	467.664	576.026	558.916	538.955	547.524	568.269	453.406	453.418	629.41	442	547.524	510.438
	1288.72	206	146	301	222	230	242	500	360.8	438.944	588	478.16	752.928	2007.74	1918.62	1783.58	1830.92	1665.51	1705.44	1220.61	1166.43	1305.87	1748.21	1509.47	1412.78	667.344	624.566	805.081	824.199	789.976	778.568	721.53	487.675	624.566	624.566	687.308	841.31	530.453	584.639	530.453	558.972	601.767	559.257	501.934	547.579	650.027	481.971	601.767	547.565
	1290.23	242	138	334	234	256	273	514	352	446.6	590	497.08	773.76	2053.61	1992.64	1717.28	1942.38	1691.38	1771.24	1272.1	1232.17	1382.96	1768.39	1536.14	1423.93	673.129	601.823	775.155	898.456	824.298	727.322	795.776	484.881	601.823	638.902	713.061	810.037	533.369	593.266	559.04	573.301	687.436	607.699	476.324	479.209	716.915	496.29	687.436	521.96
	1291.75	248	154	324	250	258	281	568	367.4	489.984	644	543.52	851.136	2171.16	2144.06	1905.26	1994.27	1837.35	1905.83	1432.22	1400.84	1437.78	1845.91	1644.57	1540.64	784.584	681.875	860.006	924.383	855.91	807.408	778.878	504.987	681.875	624.814	704.699	898.706	556.341	639.079	562.048	576.313	687.674	595.771	473.604	516.469	701.692	527.811	687.674	542.076
	1293.26	240	170	311	234	282	289	580	338.8	484.88	708	579.64	919.584	2354.98	2263.99	2039.38	2212.25	2029.56	2012.44	1475.79	1467.22	1549.33	1963.91	1771.84	1613.9	767.866	719.339	920.548	1036.19	961.973	867.774	847.792	519.523	719.339	647.976	753.593	961.973	565.195	705.066	633.703	656.539	713.778	665.674	508.104	571.022	763.777	539.504	713.778	593.74
	1294.78	238	158	380	244	298	276	638	396	535.92	694	615.76	874.944	2513.89	2349.28	2156	2242.51	2125.38	2088.25	1616.89	1679.74	1616.29	2236.79	1879.3	1703.03	802.732	759.881	973.187	1082.69	985.561	911.286	865.579	534.202	759.881	677.037	817.015	1016.98	594.193	725.601	682.751	659.897	734.361	669.21	537.059	580.059	779.801	559.913	734.361	639.9
	1296.29	274	174	368	290	298	307	710	420.2	535.92	776	670.8	1026.72	2656.33	2525.15	2279.23	2541.95	2321.78	2244.58	1701.31	1764.21	1749.47	2407.56	2015.84	1827.78	823.49	812.053	1028.81	1118	1026.5	955.02	906.411	571.868	812.053	749.147	846.365	1075.11	649.07	783.459	697.679	706.257	795.117	612.242	540.415	597.768	816.586	583.306	795.117	677.664
	1297.81	282	176	382	292	324	304	760	442.2	538.472	832	706.92	1077.31	2910.78	2820.62	2463.48	2638.88	2515.8	2507.22	1808.86	1834.62	1909.34	2638.88	2156.81	1957.25	950.224	872.947	1111.98	1133.4	1147.71	1036.09	978.845	615.356	872.947	775.635	875.809	1162.02	689.771	795.67	778.497	684.047	798.744	728.124	575.286	604.068	881.842	681.185	798.744	649.701
	1299.32	316	190	419	308	328	330	810	488.4	579.304	922	799.8	1199.33	3134.04	3058.48	2757.27	3022.32	2750.17	2718.65	1956.63	2039.71	2097.68	2793.14	2314.31	2166.2	982.612	905.263	1244.59	1320.65	1137.31	1128.71	1008.39	656.029	905.263	830.78	988.341	1300.6	684.677	847.968	819.321	810.726	859.633	771.307	595.87	722.092	908.459	670.353	859.633	750.566
	1300.83	312	212	453	324	368	367	904	519.2	660.968	1004	890.96	1297.54	3449.14	3280.34	2923.65	3196.83	3039.14	2915.86	2345.3	2216.28	2233.33	3133.76	2590.64	2293.69	1106.71	1032.16	1319.69	1387.68	1247.2	1186.99	1098.11	699.576	1032.16	934.68	1035.03	1379.08	742.583	980.553	926.078	854.4	977.894	808.412	685.241	782.888	989.288	785.59	977.894	791.324
	1302.34	364	204	490	384	398	380	942	536.8	727.32	1082	970.08	1363.01	3695.54	3563.56	3175.19	3480.35	3486.09	3167.61	2484.74	2499.08	2535.1	3532	2885.61	2535.94	1190.72	1141.95	1433.23	1517.81	1385.83	1291.14	1187.85	768.948	1141.95	1027.18	1173.51	1497.73	843.548	1050.13	987.008	846.417	1058.94	948.906	754.602	843.712	1070.14	774.687	1058.94	791.902
	1303.86	396	230	527	398	448	424	1066	585.2	796.224	1222	1099.08	1523.71	4148.81	4021.4	3609.49	3973.67	3847.34	3574.58	2759.17	2756.3	2839.04	3855.95	3201.33	2955.08	1335.08	1234.59	1629.27	1840.41	1584.87	1507.35	1248.95	895.798	1234.59	1136.97	1289.15	1702.59	872.829	1162.81	1050.84	1025	1154.42	979.981	812.535	930.428	1125.18	855.602	1154.42	935.994
	1305.37	400	240	557	436	424	458	1134	635.8	939.136	1332	1171.32	1705.25	4605.49	4576.76	3983.42	4332.55	4292.33	4068.23	3068.41	3097.14	3169.8	4361.28	3501.01	3266.43	1482.49	1356.08	1798.06	2002.51	1712.33	1660.62	1476.74	936.612	1356.08	1252.65	1436.52	1878.97	982.581	1312.98	1290	1126.23	1275.88	1123.76	884.898	1034.49	1330.4	999.819	1275.88	971.089
	1306.88	424	260	596	450	468	473	1236	675.4	1043.77	1486	1295.16	1833.22	5134.71	4925.91	4571.21	4841.46	4875.96	4378.59	3309.1	3352.22	3563.46	4714.96	3901.76	3567.18	1558.24	1466.24	2063.38	2182.11	1940.61	1730.74	1538.11	942.992	1466.24	1382.86	1526.61	2156.23	1152.87	1400.11	1379.99	1155.74	1466.53	1249.46	882.618	1089.83	1385.68	1098.24	1466.53	1124.12
	1308.39	458	278	628	482	528	504	1396	739.2	1130.54	1548	1400.08	2109.98	5561.21	5482.81	4678.1	5264.88	5276.39	4873.61	3607.74	3619.25	3984.24	5158.43	4356.58	3956.96	1754.96	1642.76	2111.63	2362	2013.89	1936.21	1694.54	1052.98	1642.76	1498.91	1674.41	2206.65	1208.33	1567.96	1533.43	1283.14	1553.9	1311.33	1041.47	1260.38	1526.61	1165.18	1553.9	1191.07
	1309.9	496	306	658	512	558	502	1502	792	1273.45	1750	1566.92	2309.38	6236.11	6241.51	5218.63	5763.94	5861.83	5548.01	4033.6	4068.15	4511.84	5617.1	4806.02	4376.22	1937.63	1828.22	2355.62	2542.24	2214.02	2127.65	1845.5	1238.01	1828.22	1595.02	1813.83	2461.62	1249.52	1741.85	1678.51	1350.29	1756.63	1470.98	1082.54	1327.55	1662.61	1238.01	1756.63	1307.11
	1311.41	522	328	752	528	604	567	1676	906.4	1505.68	1866	1720	2612.93	6673.05	7147.38	5692.94	6235.09	6431.02	6353.23	4336.33	4514.97	5191.99	6111.2	5083.41	4736.38	2037.07	2019.78	2569.71	2820.77	2351.13	2264.69	2057.23	1215.9	2019.78	1717.24	1893	2685.35	1432	1918.93	1832.49	1524.2	1879.01	1539.3	1181.33	1487.07	1853.36	1365.73	1879.01	1414.71
	1312.92	604	364	840	584	666	611	1816	974.6	1714.94	2086	1945.32	3029.57	7540.34	8054.67	6155.8	6975.17	6914.62	7159.71	4717.4	4795.25	5765.09	6753.14	5534.25	5225.78	2159.74	2174.15	2778.64	3105.52	2525.94	2549.01	2194.34	1375.43	2174.15	1880.04	2001.14	2903.68	1487.88	2128.02	2041.51	1614.76	2053.48	1598.55	1245.67	1620.87	1976.88	1415.8	2053.48	1516.72
	1314.43	662	404	915	688	736	705	2048	1023	1982.9	2300	2184.4	3395.62	8431.68	9410.97	6790.36	7692.97	7724.71	8365.31	5182.51	5312.36	6636.84	7447.69	6160.72	5886.59	2588.37	2389.26	3065.07	3445.39	2683.59	2729.76	2337.32	1468.76	2389.26	2066.08	2308.47	3203	1647.67	2415.23	2276.73	1786.18	2456.09	1798.52	1393.74	1875.98	2105.69	1581.3	2456.09	1676.52
	1315.94	682	436	1001	754	826	790	2314	1181.4	2322.32	2530	2394.24	3749.76	9493.72	11050.7	7694.41	8786.31	8711.24	9822.88	5734.34	6023.08	7792.11	8361.86	6843.1	6558.8	2855.62	2719.92	3473.15	3799.8	3202.11	3002.88	2769	1634.26	2719.92	2390.75	2546.67	3629.44	1876.8	2754.56	2552.45	2026.94	2677	2038.38	1553.41	2047.45	2494.59	1781.52	2677	1856.59
	1317.45	772	490	1127	838	950	835	2530	1344.2	2577.52	2692	2683.2	4359.84	11009.2	12729.8	8286.1	9764.14	9654.36	11315.4	6410.24	6754.01	8772.83	9209.49	7434.5	7544.21	3073.68	2946.57	3740.23	4252.31	3538.78	3411.67	3033.24	1863.27	2946.57	2539.25	3007.24	3908.54	2149.27	3203.68	2911.91	2221.49	3094.25	2281.28	1791.05	2345.97	2732.65	1958.6	3094.25	2129.04
	1318.95	870	530	1171	888	1038	1011	2776	1425.6	2911.83	2890	2920.56	4895.52	12129	14623.8	9631.1	10918.1	10793.9	12998.9	7152.57	7360.64	10272.6	10317	8467.5	8278.54	3519.93	3259.84	4347.34	4817.51	3832.04	3823.37	3528.6	2126.99	3259.84	2941.95	3308.97	4542.97	2381.3	3465.02	3210.71	2485.34	3404.7	2646.71	2034.51	2676.36	3178.92	2179	3404.7	2447.77
	1320.46	970	604	1272	1024	1124	1097	3004	1658.8	3195.1	2938	3039.24	5324.06	13596.9	16363.4	10658.6	12310.3	11821.7	14545.2	7756.84	8213.63	11825	11379.4	9367.21	9358.31	4001.29	3634.12	4811.13	5365.89	4521.69	4316.42	4079.35	2350.47	3634.12	3246.71	3781.57	5027.63	2720.53	3853.85	3590.75	2671.38	4004.78	2935.86	2243.5	2900.21	3675.09	2518.15	4004.78	2778.35
	1321.97	976	650	1297	1104	1302	1183	3108	1856.8	3537.07	3280	3328.2	5934.14	14895.1	18563.2	11719.7	13466.1	12919.3	16500.6	8597.45	9193.37	13265.1	12650.3	10209.6	10489.8	4397.08	4165.66	5290.11	5985.24	5128.96	4747.11	4544.61	2777.1	4165.66	3540.81	4324.76	5528.17	3121.35	4327.65	3994.98	3060.6	4435.74	3231.97	2470.47	3373.83	4094.24	2788.67	4435.74	3101.1
	1323.48	1086	656	1380	1214	1374	1308	3304	2010.8	3687.64	3438	3586.2	6270.43	15942.5	19785.6	12540.8	14607.7	13886.7	17587.2	9398.74	9844.64	14673.6	13684.1	11209.6	11403.8	4870.2	4531.43	5660.74	6538	5764.91	5379.81	5203.18	3025.78	4531.43	3946.54	4875.99	5915.47	3454.31	4702.26	4256.36	3483.27	4744.46	3590.98	2883.9	3672.76	4687.55	3080.79	4744.46	3573.03
	1324.98	1198	742	1479	1254	1486	1440	3520	2186.8	3789.72	3590	3878.6	6844.8	17091.3	21230.3	13362.4	15563.3	14618.2	18871.4	9970.62	10440.3	15902.2	14713.8	12150.1	12315.2	5288.29	4870.79	6031.61	7204.71	6543.67	5830.45	5636.2	3366.06	4870.79	4392.41	5375.26	6303.03	3858.94	5018.65	4569.27	3711.08	5064.43	3973.7	3067.44	3936.1	5077.66	3406.65	5064.43	3844.45
	1326.49	1248	792	1513	1392	1616	1518	3702	2323.2	4027.06	3674	4201.96	7005.5	18150.1	22457.5	14332.4	16338	15623.6	19962.2	10646.1	11340.2	17038.2	15571.3	12958.1	13349.5	5468.26	5108.17	6469.43	7692.74	6989.97	6304.62	6156.52	3627.12	5108.17	4809.05	5837.07	6760.55	4094.66	5256.27	4841	3993.02	5343.2	4451.16	3403.51	4224.59	5546.41	3708.43	5343.2	4210.82
	1327.99	1376	830	1553	1500	1728	1615	4022	2514.6	3881.59	3774	4497.8	7082.88	18831.4	23178.5	15264.7	17446.6	16617.5	20603.1	11194.7	11721.3	18136.7	16684.4	13814.6	14320.1	5824.26	5422.79	6890.26	8244.73	7566.88	6923.95	6513.75	3924.54	5422.79	5213.32	6371.19	7200.32	4558.75	5632.25	5041.68	4326.01	5533.25	4792.19	3557.98	4590.18	5868.24	3918.72	5533.25	4558.75
	1329.5	1498	884	1605	1566	1822	1680	4076	2642.2	3802.48	4156	4929.52	6666.24	20039	23747.2	16626.1	18290.4	17690.1	21108.6	12182	12531.7	18855.1	17512.3	14661.2	15479.6	6190.07	5624.68	7504.78	8871.26	8235.93	7414.09	7128.48	4333.63	5624.68	5461.48	6933.22	7842.5	4872.78	5650.91	5105.93	4642.55	5781.85	4989.07	3919.79	4743.85	6422.05	4319.06	5781.85	4823.24
	1331	1584	1002	1615	1764	1964	1872	4292	2948	3509	4458	5280.4	6115.68	20751.2	23932.9	17147.7	19323.8	19443.5	21273.7	13226	13328.2	19645.7	18880.1	15900.2	17172.7	6646.56	6258.34	7740.24	9486.75	8821.22	8062.28	7633.19	4588.67	6258.34	6036.49	7636.11	8088.55	5146.2	5998.55	5303.82	4912.68	5892.96	5346.67	4372.66	5051.94	6876.75	4556.56	5892.96	5201.66
	1332.51	1644	1056	1725	1922	2148	1903	4248	3201	3144.06	4984	5490.24	5196.1	21490.6	24009.2	18175.7	20628.3	21373.7	21341.5	14597.9	14103.9	19863.6	20488	17319.4	18602.2	7296.04	6562.34	8204.24	9920.98	9938.52	8500.35	8091.12	5021.87	6562.34	6509.73	8243.12	8573.43	5621.11	6106.34	5320.03	5489.57	5936.04	5884.01	4516.18	5260.56	7289.3	4951.72	5936.04	5644.49
	1334.01	1738	1098	1766	2038	2300	2002	4072	3469.4	2758.71	5580	5328.56	4270.56	22070.8	22975.9	19495.3	22281.5	23911.7	20423	16091.4	15292.4	19699.9	22354.7	19304.1	20989.5	7600.82	6842.78	8799.91	10872.9	10902.2	9637.85	8546.16	5516.96	6842.78	7173.51	8794.94	9195.91	6140.36	6313.04	5514.03	5733.54	5984.35	6437.42	4788.19	5357.81	7699.24	5464.28	5984.35	6292.55
	1335.51	1794	1154	1725	2094	2348	1958	3658	3623.4	2176.86	5772	4905.44	3377.76	21622.2	21081.3	20698.7	23421.4	26263.7	18738.9	17458.3	16142.7	18680.3	24224.3	22121.2	23221	7917.5	7369.54	9343.1	11442.6	11964.2	10531.3	9362.1	6004.05	7369.54	7782.7	9836.8	9763.54	6505.12	6068.52	5611.4	6382.05	5668.95	7047.62	5335.96	5408.07	8434.32	5822.38	5668.95	6739.54
	1337.02	1752	1120	1672	2098	2272	1911	3168	3634.4	1717.5	5682	4239.8	2526.62	19942.6	18346.4	21170.3	24431	27930.8	16307.9	18258.7	16915.2	16997.5	26117.9	24889.5	24574.5	8228.75	7680.17	9555.96	11995.5	12951.9	11458.7	9598.75	6409.92	7680.17	8437.04	10431.9	9985.98	6888.1	6260.31	5465.3	6823.56	5337.93	7534.61	5655.99	5299.78	8647.52	6166.43	5337.93	7087.58
	1338.52	1540	1022	1451	1870	2072	1810	2566	3438.6	1398.5	5008	3512.24	1916.54	17459.5	14775.3	20745.4	23961.7	27259.8	13133.6	18017.5	17212.8	14850.4	26587.2	27358.8	24847.9	7967.66	7491.89	9364.17	11970.6	13582.9	11814.9	9444.89	6651.95	7491.89	8831.09	10828.1	9785.56	6881.02	6161.5	5389.11	6913.33	4788.49	7757.73	5844.32	5029.38	8508.91	6431.69	4788.49	7145.34
	1340.02	1372	882	1201	1646	1816	1477	2042	2992	1122.88	3996	2760.6	1496.93	14593.5	11688.2	19190	22348.9	24812.5	10389.5	16572.1	15940	12117.3	25033	28172.4	23591.4	7399.66	6961.62	8662.08	11377.3	13200	11477.3	8854.9	6582.38	6961.62	8413.92	10248.4	9051.87	6664.69	5621.04	4959.57	6705.85	3975.81	7503.97	5432.89	4705.1	7977.39	6361.89	3975.81	6741.13
	1341.52	1122	748	1001	1398	1494	1186	1564	2433.2	916.168	3088	1984.88	1205.28	11405.8	8862.27	16762.8	19377.6	21184.4	7877.57	14174.9	13916	9374.01	22037.8	26780.5	21022.1	6320.89	6117.84	7566.5	10043.4	12100.3	10729	7809.89	6056.04	6117.84	7927.59	9587.27	7906.99	5823.57	5058.48	4522.91	6126.67	3293.73	6937.2	4867.2	3967.78	7035.94	5929.51	3293.73	6003.08
	1343.02	892	556	819	1158	1160	965	1220	1942.6	757.944	2290	1589.28	1071.36	8691.88	6898.86	13955.9	15840.4	17501.6	6132.32	11245.5	11434	7167.76	18700.3	23462.2	17309.9	5263.43	5133.83	6299.49	8423.84	10456.2	9386.99	6376.79	5301.72	5133.83	6942.31	8093.96	6582.97	4833.4	4403.37	3752.44	5278.16	2457.12	5941.41	4288.5	3335.08	5744.86	5083.76	2457.12	5024.85
	1344.53	738	468	697	846	942	705	1054	1520.2	691.592	1784	1260.76	949.344	6368.09	5024.82	11025.3	12008	12963.2	4466.51	8871.1	9071.58	5432.82	14204.4	19531.8	13344	4115.67	4130.41	4976.66	6801.47	8443.62	7529.68	5029.61	4271.93	4130.41	5580.92	6359.25	5200.61	3929.94	3552.57	3016	4165.79	1863.78	4806.38	3346.2	2651.17	4531.18	4183.48	1863.78	4036.07
	1346.02	588	390	580	722	800	663	860	1249.6	655.864	1378	1140.36	895.776	4887.11	4359.22	8477.48	9225.3	9706.33	3874.86	6702.06	7006.03	4162.68	10951.7	15331.2	10215.5	3154.78	3166.58	3826.61	5176.32	6545.65	5908.2	3842.4	3429.24	3166.58	4591.99	5052.37	3998.81	3048.54	2850.81	2337.31	3364.31	1411.07	3663.15	2638.33	2022.14	3461.62	3246.27	1411.07	3125.27
	1347.53	522	332	504	606	706	554	808	1005.4	569.096	1208	1045.76	904.704	4109.31	3649.2	6494.66	6898.09	7196.46	3243.73	4966.03	5305.77	3356.53	8286.57	11394.8	7680.95	2449.04	2564.26	2931.6	4029.55	5098.97	4428.36	2960.12	2644.02	2564.26	3477.11	4002.96	3063.52	2449.04	2189.07	1887.74	2655.84	1261.82	2931.05	2106.35	1548.46	2666.77	2404.73	1261.82	2375.19
	1349.02	460	306	483	530	622	533	780	910.8	584.408	1066	987.28	868.992	3551.59	3479.88	5466.8	5742.88	5804.98	3093.23	3968.56	4367.78	2982.49	6425.99	8601.21	5982.64	1957.66	1999.07	2467.64	3276.57	4007	3480.62	2451.52	2146.93	1999.07	2696.96	3178.99	2578.68	1957.66	1880.78	1582.1	2052.29	1085.59	2278.87	1703.35	1304.48	2208.58	1865.99	1085.59	1892.61
	1350.52	416	288	462	510	592	481	720	869	599.72	1062	976.96	916.608	3306.26	3313.29	4687.49	4824.71	4981.59	2945.15	3486.82	3732.49	2726.26	5422.62	6964.33	5022.8	1666.45	1710.85	2115.87	2729.07	3341.78	3051.7	2140.04	1657.57	1710.85	2211.08	2714.27	2211.08	1675.33	1556.93	1352.7	1701.97	965.18	2011.17	1494.77	1119.14	1927.96	1684.21	965.18	1749.33
	1352.02	430	274	442	492	544	458	730	807.4	602.272	974	959.76	848.16	3220.19	3269.44	4233	4497.01	4538.48	2906.17	3048.37	3255.74	2697.39	4908.79	5814.88	4473.31	1587.88	1638.24	1910.72	2497.35	3042.44	2669.17	2005.58	1537.52	1638.24	2002.62	2402.55	1996.7	1561.21	1478.27	1262.01	1632.31	933.39	1799.34	1362.73	1022.28	1806.83	1487.15	933.39	1593.8
	1353.52	432	270	453	482	542	484	718	785.4	602.272	1012	884.08	782.688	3219.86	3432.22	3978.75	4385.05	4334.65	3050.86	3074.58	3047.89	2683.99	4500.68	5269.01	4278.55	1550.63	1523.95	1795.95	2318.53	2760.3	2460.85	1891.59	1437.97	1523.95	1796.72	2223.66	1876.77	1506.16	1369.77	1271.93	1556.56	946.021	1712.81	1236.35	996.436	1704.14	1325.3	946.021	1532.84
	1355.02	386	270	458	454	518	434	672	759	543.576	880	858.28	830.304	3317.57	3395.09	4013.61	4103.93	4347.26	3017.86	2937.74	2955.54	2699.95	4445.18	5110.31	4120.14	1483.71	1459.97	1811.68	2166.21	2572.75	2228.53	1756.71	1433.26	1459.97	1706.26	2065.32	1893.21	1376.88	1338.3	1160.26	1403.59	932.008	1597.9	1222.57	1018.09	1582.62	1270.05	932.008	1365.01
	1356.52	376	246	435	426	472	450	608	693	535.92	880	818.72	776.736	3088.96	3388.21	3834.7	4060.2	4051.29	3011.74	2881.05	2771.16	2665.32	4455.23	4826.5	4018.85	1455.38	1425.67	1730.93	2156.33	2435.53	2266.23	1639.53	1348.45	1425.67	1722.69	2022.68	1808.82	1390.03	1297.96	1143.51	1306.87	912.089	1523.81	1146.48	953.682	1477.05	1232.61	912.089	1384.09
	1358.01	354	240	426	430	458	411	526	701.8	523.16	840	736.16	711.264	3026.52	3244.29	3573.66	3838.15	3879.77	2883.81	2797.6	2705.43	2615.07	4218.69	4684.61	3787.15	1352.72	1367.58	1613.1	2090.02	2354.62	2110.83	1694.61	1221.9	1367.58	1632.18	1878.94	1685.69	1245.69	1248.66	1094.07	1284.34	933.775	1446.49	1102.98	915.932	1526.68	1221.9	933.775	1293.26
	1359.51	320	222	370	376	446	424	552	627	538.472	810	706.92	669.6	2987.61	3150.16	3482.29	3776.17	3799.97	2800.14	2511.49	2588.86	2415.8	3799.97	4327.52	3628.07	1350.97	1294.43	1571.86	1943.14	2202.02	1916.35	1517.61	1264.67	1294.43	1547.37	1850.89	1642.59	1249.8	1208.14	1065.3	1306.33	878.039	1368.95	1077.2	901.85	1367.22	1151.6	878.039	1166.48
	1361.01	318	212	375	368	394	382	516	587.4	492.536	724	620.92	696.384	2769.54	2975.02	3295.58	3240.06	3505.11	2644.46	2513.43	2495.56	2274.64	3651.03	4103.26	3365.14	1232.89	1247.78	1487.58	1873.16	1944.63	1941.66	1477.09	1143.55	1247.78	1396.68	1661.72	1554.52	1104.84	1078.04	973.806	1194.18	845.908	1322.65	976.784	822.079	1330.71	1015.5	845.908	1119.73
	1362.5	312	192	368	334	416	346	470	501.6	487.432	668	579.64	633.888	2565.6	2792.44	2988.01	3164.54	3271.81	2482.17	2193.13	2285.5	2103.5	3402.92	3771.56	3103.57	1206.82	1165.1	1348.75	1740.2	1892.17	1686.56	1394.54	1028.03	1165.1	1317.07	1555.45	1409.44	1036.97	1033.99	908.837	1087.62	756.974	1193.94	932.675	771.875	1256.34	1036.97	756.974	1069.75
	1364	288	170	336	328	354	296	482	517	436.392	654	543.52	553.536	2355.17	2649.57	2724.01	2927.57	2930.55	2355.17	2063.01	2110.71	1910.34	3112.41	3500.82	2793.18	1064.3	1040.45	1229.58	1565.15	1720.17	1526.39	1305.78	995.732	1040.45	1213.36	1353.48	1284.91	953.995	1004.68	888.408	965.92	748.385	1087.07	813.877	730.496	1176.38	912.258	748.385	951.014
	1365.49	254	170	347	302	348	348	432	459.8	446.6	624	526.32	562.464	2189.27	2365.63	2687.38	2645.62	2693.34	2102.78	1840.3	1950.66	1764.09	2788.79	3093.45	2551.32	987.261	999.192	1213.04	1360.09	1574.85	1446.59	1109.55	894.799	999.192	1136.39	1213.94	1267.63	867.955	885.851	802.336	966.383	772.627	1018.04	748.648	701.032	999.595	841.111	772.627	954.452
	1366.99	292	186	345	300	334	291	452	473	441.496	552	538.36	568.416	2029.42	2336.82	2410.59	2486.04	2381.58	2077.17	1665.32	1763.8	1623.77	2602.43	2813.9	2300.32	960.989	958.005	1088.11	1357.92	1474.31	1369.86	1059.48	847.58	958.005	1068.43	1217.65	1137.07	829.674	871.456	761.032	865.487	683.576	964.869	749.094	644.77	954.486	728.203	683.576	856.534
	1368.48	268	172	343	302	330	309	420	466.4	415.976	600	512.56	511.872	1959.31	2271.43	2387.14	2347.59	2272.92	2019.05	1633.76	1651.68	1509.1	2431.22	2621.95	2141.28	902.002	893.041	1077.52	1212.62	1367.94	1260.41	1072.25	785.518	893.041	931.869	1114.06	1126.01	755.65	824.346	743.703	833.306	609.456	886.471	704.875	576.593	965.991	791.492	609.456	821.359
	1369.97	268	172	336	292	326	294	416	440	477.224	550	498.8	535.68	1808.68	2297.1	2275.29	2260.11	2152.48	2041.87	1527.66	1614.36	1520.35	2304.95	2502.69	2055.89	837.076	866.972	1027.03	1219.74	1285.51	1279.53	980.575	774.295	866.972	938.721	1133.04	1073.25	744.4	783.264	669.661	759.348	630.977	877.793	663.682	565.188	883.401	717.494	630.977	792.233
	1371.47	260	168	331	288	326	304	414	418	408.32	576	521.16	514.848	1786.53	2228.68	2176.03	2160.6	2088.78	1981.05	1523.19	1559.1	1466.72	2241.39	2359.81	1984.27	781.047	870.822	982.23	1161.1	1238.9	1167.08	981.545	703.241	870.822	990.523	1035.41	1026.43	730.174	801.994	661.346	781.047	604.654	897.695	658.353	559.754	884.275	709.226	604.654	769.077
	1372.96	270	182	317	316	336	312	412	464.2	413.424	576	503.96	517.824	1764.19	2257.65	2139.91	2099.66	2105.65	2006.8	1452.69	1500.61	1446.38	2144.59	2289.21	1944.59	760.789	808.712	965.923	1171.14	1246.02	1174.13	952.483	718.855	808.712	883.593	1048.33	1009.39	721.851	766.779	667.936	796.731	587.199	850.885	661.946	572.219	858.093	661.946	587.199	775.765
	1374.45	240	174	320	276	326	283	386	420.2	408.32	532	486.76	529.728	1741.49	2330.1	2116.04	2053.22	2041.23	2071.2	1462.73	1528.67	1453.34	2221.07	2200.95	1886.05	788.316	788.316	955.152	1109.04	1216.94	1082.06	959.168	725.371	788.316	893.225	989.142	998.134	734.363	695.397	683.407	833.277	593.584	899.16	626.457	554.611	864.115	671.418	593.584	704.389
	1375.95	250	148	327	288	292	286	382	442.2	398.112	542	481.6	547.584	1826.37	2439.28	2129.86	2126.26	2027.3	2168.25	1397.52	1505.48	1458.05	2135.26	2187.1	1882.42	788.727	842.708	961.388	1112.61	1190.59	1130.61	911.685	722.75	842.708	821.716	1013.65	1004.65	707.755	749.741	629.782	752.74	542.875	820.156	662.771	557.871	821.338	677.765	542.875	692.76
	1377.44	264	166	322	288	298	265	372	426.8	421.08	538	450.64	494.016	1797.06	2544.83	2028.9	2124.07	1935.06	2262.07	1455.05	1494.05	1432.94	2151.07	2168.64	1864.68	744.023	717.023	915.818	1083.03	1146.04	1110.04	945.03	717.023	717.023	840.026	1029.03	957.03	732.023	759.024	609.019	744.023	570.071	801.385	630.02	555.069	851.378	639.02	570.071	753.024
	1378.93	254	144	297	268	322	289	364	404.8	413.424	492	454.08	458.304	1716.63	2623.33	1978.69	1971.72	2025.74	2331.85	1437.53	1434.53	1395.91	2040.75	2145.79	1830.67	768.281	720.264	893.15	1089.4	1191.44	1080.4	840.308	702.257	720.264	822.301	942.345	933.342	663.243	684.251	609.223	687.252	570.266	814.378	612.224	534.249	757.034	660.242	570.266	711.261
	1380.42	238	170	334	240	270	283	324	371.8	421.08	496	443.76	443.424	1765.31	2560.14	1985.79	1936.43	1915.42	2275.68	1405.04	1320.98	1459.63	1954.45	1994.34	1884.47	780.578	723.536	896.357	987.731	1134.84	1056.78	915.678	669.496	723.536	804.596	975.722	936.693	699.518	681.505	639.473	735.544	570.49	763.765	579.429	525.452	824.935	600.445	570.49	705.522
	1381.91	224	146	271	248	274	265	326	358.6	408.32	476	399.04	422.592	1624.91	2551.13	1878.41	1880.21	1838.17	2267.67	1282.51	1330.57	1367.4	1841.17	1980.19	1755.92	690.814	684.807	847.889	1000.18	1057.25	970.143	874.03	675.796	684.807	735.867	871.026	886.044	660.778	681.803	579.683	675.796	585.769	725.895	570.672	525.69	787.414	594.701	585.769	684.807
	1383.4	222	144	283	264	264	237	338	374	387.904	442	356.04	410.688	1571.59	2488.09	1790.11	1682.77	1745.88	2211.64	1226.02	1241.04	1316.64	1730.85	1807.26	1661.97	706.163	700.153	808.03	958.579	1024.69	982.618	802.321	613.01	700.153	739.217	871.435	844.391	613.01	664.094	552.911	625.029	510.909	691.198	567.935	543.968	722.812	573.945	510.909	670.104
	1384.89	236	150	283	220	282	252	304	343.2	390.456	406	376.68	339.264	1479.1	2418.19	1561.47	1557.26	1539.22	2149.5	1175.46	1178.47	1285.59	1560.27	1670.64	1563.28	652.366	613.284	704.825	832.744	946.983	856.794	766.605	592.24	613.284	685.435	787.649	736.542	601.259	613.284	547.146	625.309	484.071	627.774	550.152	466.031	690.635	550.152	484.071	592.24
	1386.38	220	140	274	238	276	250	262	316.8	362.384	400	352.6	354.144	1383.44	2300.73	1632.22	1533.82	1509.76	2045.09	1136.83	1070.67	1187.16	1606	1617.6	1473.67	589.467	631.572	736.762	818.036	872.171	866.156	769.916	574.43	631.572	688.714	793.976	769.916	601.497	562.4	538.34	553.377	493.279	707.722	523.303	424.099	693.618	529.318	493.279	571.422
	1387.87	212	140	283	228	240	250	270	310.2	362.384	388	326.8	374.976	1287.67	2213.56	1530.76	1459.16	1386.95	1967.61	980.795	980.795	1185.62	1405	1472.05	1358.48	565.612	583.663	690.965	770.195	815.323	794.263	725.066	544.552	583.663	619.766	734.092	722.058	529.509	568.62	490.398	583.663	430.27	612.305	511.458	424.252	653.213	496.415	430.27	565.612
	1389.36	202	136	290	224	234	224	252	290.4	357.28	332	307.88	339.264	1230.98	2112.82	1461.16	1306.22	1300.2	1878.06	972.139	951.071	1104.88	1372.43	1367.27	1268.72	610.973	556.798	659.546	743.401	827.673	740.391	710.294	550.779	556.798	616.992	671.167	689.226	544.759	526.701	484.565	580.876	421.411	571.064	481.555	400.34	639.905	430.39	421.411	529.711
	1390.84	190	134	283	214	262	226	244	323.4	326.656	336	321.64	333.312	1165.29	1947.8	1410.76	1258.64	1168.3	1731.38	921.395	915.373	1006.34	1264.66	1305.52	1246.13	520.919	532.964	636.796	698.574	728.685	695.563	581.141	466.72	532.964	617.274	695.563	665.452	478.764	511.886	454.675	523.93	436.673	564.942	454.675	397.523	523.55	445.642	436.673	484.786
	1392.33	184	130	253	206	220	229	246	321.2	344.52	354	323.36	333.312	1153.9	1782.82	1322.13	1193.07	1223.19	1584.73	837.556	870.697	973.211	1226.21	1181.44	1149.49	527.239	518.2	596.792	656.789	747.172	662.814	602.558	482.047	518.2	530.251	599.546	623.648	448.906	485.06	445.893	509.162	415.84	546.099	445.893	355.573	542.845	406.727	415.84	460.957
	1393.82	204	134	276	208	258	231	208	281.6	331.76	338	297.56	345.216	1082.31	1522.85	1271.88	1115.47	1088.34	1353.64	856.199	838.11	900.467	1181.8	1119.78	1052.85	539.646	500.454	574.107	657.223	732.592	654.208	639.134	470.306	500.454	494.424	608.986	599.942	470.306	473.321	413.025	509.498	373.908	504.916	437.144	382.954	575.796	388.907	373.908	470.306
	1395.3	200	128	299	204	224	216	224	294.8	319	340	301	330.336	1058.95	1493.39	1266.39	1110.24	1031.79	1327.46	784.405	787.422	843.553	1055.93	1103.34	1018.8	530.982	485.728	571.632	615.457	609.423	645.626	585.287	431.423	485.728	512.88	585.287	597.355	446.508	443.491	434.44	494.779	383.232	553.247	380.135	356.073	527.286	413.321	383.232	428.406
	1396.79	186	126	267	192	244	208	228	301.4	339.416	342	285.52	312.48	990.269	1395.97	1216.1	1017.44	1044.61	1240.86	742.702	745.721	822.309	1050.65	1028.66	963.792	434.752	461.924	548.929	561.555	603.823	558.536	594.765	422.676	461.924	522.306	606.842	573.631	452.867	477.02	413.618	504.192	407.661	483.239	428.714	365.385	535.824	365.313	407.661	446.829
	1398.28	200	134	255	198	228	237	246	272.8	339.416	340	295.84	327.36	1006.03	1250.74	1172.08	1045.31	993.95	1111.77	734.133	722.049	773.171	1006.03	977.55	934.223	456.19	465.253	529.058	601.204	616.31	580.056	564.951	441.084	465.253	519.634	561.929	552.866	444.105	450.148	404.831	480.359	350.513	483.561	416.915	359.578	508.965	371.598	350.513	419.936
	1399.76	184	130	262	196	228	198	226	283.8	301.136	326	287.24	351.168	973.366	1210.66	1224.02	1045.91	988.48	1076.14	713.398	728.513	771.632	976.388	937.093	881.285	474.591	450.408	552.506	598.529	640.849	613.644	565.278	429.248	450.408	474.591	516.912	577.369	435.294	441.34	423.202	480.637	323.495	451.799	399.019	341.635	509.259	365.768	323.495	453.431
	1401.25	192	116	242	186	242	226	222	277.2	319	318	295.84	291.648	1022.23	1224.87	1173.33	1016.18	976.864	1088.77	740.965	743.99	706.342	949.645	961.307	923.592	505.066	456.676	529.623	556.48	589.748	568.577	589.748	429.457	456.676	441.555	535.31	553.456	438.53	420.384	414.336	459.701	390.19	471.254	426.433	347.844	531.305	375.019	390.19	435.506
	1402.73	184	122	278	206	224	218	230	308	341.968	334	299.28	318.432	992.425	1215.19	1193.09	1022.68	928.886	1080.17	735.242	744.319	770.355	974.271	963.9	854.177	487.136	475.033	538.544	559.752	593.035	602.112	541.598	393.339	475.033	462.93	538.572	562.778	408.468	432.673	369.134	435.699	338.92	471.463	378.211	341.946	487.926	363.082	338.92	411.493
	1404.22	184	122	262	210	214	231	226	270.6	331.76	328	287.24	306.528	1026.22	1219.21	1174.43	986.866	953.567	1083.74	711.391	690.201	732.901	974.757	944.914	901.169	499.487	457.107	530.122	590.303	593.33	602.412	569.113	432.889	457.107	435.916	535.814	553.977	457.107	408.671	396.563	469.215	369.378	513.412	396.563	342.129	512.714	336.019	369.378	454.079
	1405.7	174	124	271	214	230	218	252	297	308.792	332	307.88	321.408	1008.75	1155.3	1098.18	975.432	896.67	1026.93	720.971	690.678	751.342	1005.72	913.114	866.846	460.452	451.364	495.702	554.36	621.005	593.741	527.097	418.042	451.364	445.306	563.448	518.009	427.13	436.218	384.72	433.189	333.303	488.079	378.661	309.062	474.862	375.632	333.303	430.159
	1407.18	178	114	267	202	238	216	242	297	339.416	354	307.88	312.48	1000.64	1279.23	1105.68	1018.83	949.09	1137.09	724.704	733.801	720.158	985.477	965.986	877.015	488.19	448.771	499.086	576.125	600.383	567.028	570.06	430.577	448.771	466.964	524.577	521.545	430.577	409.352	406.32	460.9	367.025	472.483	394.191	367.025	513.568	363.868	367.025	442.706
	1408.67	212	118	276	226	226	252	252	310.2	331.76	326	325.08	366.048	1065.69	1369.69	1171.47	1011.04	968.531	1217.5	771.182	689.206	763.033	998.893	967.229	922.523	467.567	497.928	528.784	567.76	634.555	576.868	534.362	434.169	497.928	449.35	546.507	552.579	443.278	452.386	406.844	425.061	364.479	511.713	415.952	352.33	481.407	379.519	364.479	412.916
	1410.15	200	116	281	198	236	252	258	301.4	347.072	334	335.4	369.024	1006.36	1429.73	1147.31	1003.32	969.874	1270.87	778.331	738.807	814.099	997.237	940.336	940.169	465.175	480.376	517.879	592.87	647.596	589.829	620.233	425.65	480.376	465.175	547.264	541.184	425.65	489.497	407.408	449.973	380.191	509.199	416.529	352.818	558.768	383.085	380.191	431.731
	1411.63	198	140	285	212	242	242	290	325.6	324.104	364	357.76	389.856	1062.43	1503.46	1193.94	1092.87	980.237	1336.41	788.451	800.628	869.204	1083.74	1032.86	1002.25	474.897	487.074	538.927	608.843	608.843	624.064	590.577	432.278	487.074	526.649	526.649	563.179	459.676	444.455	450.543	487.074	377.606	477.576	410.969	374.561	532.051	377.482	377.606	423.146
	1413.11	222	124	276	234	256	263	300	330	367.488	380	380.12	422.592	1136.64	1669.55	1253.3	1139.69	1066.56	1484.04	807.535	822.772	904.164	1200.64	1097.03	998.577	511.947	524.136	565.72	658.217	700.88	682.596	606.413	469.285	524.136	502.805	569.846	591.177	496.71	460.143	408.339	518.042	374.913	510.362	387.007	335.288	546.318	387.007	374.913	484.521
	1414.59	224	138	269	216	250	242	292	343.2	398.112	370	361.2	392.832	1180.21	1760.03	1370.64	1241.21	1140.57	1564.47	869.15	878.299	1009.19	1195.46	1128.37	1135.41	539.788	512.341	618.685	664.824	722.767	680.072	677.022	463.547	512.341	521.49	561.135	646.526	509.291	481.845	454.398	497.093	405.685	530.151	487.944	390.433	609.93	423.901	405.685	487.944
	1416.08	236	134	317	230	270	234	290	336.6	403.216	426	371.52	407.712	1309.17	2018.69	1365.08	1324.43	1242.04	1794.39	973.488	918.558	987.783	1370.21	1251.19	1185.46	555.407	592.027	616.178	659.164	714.095	717.146	659.164	476.063	592.027	567.614	631.699	643.906	488.27	515.735	482.167	561.51	436.479	569.323	500.477	415.113	593.841	436.391	436.479	515.735
	1417.56	230	134	306	244	274	244	292	356.4	367.488	452	388.72	422.592	1340.72	2047.73	1534.47	1383.48	1301.02	1820.2	1020.05	1035.32	1123.16	1374.31	1306.69	1261.55	601.644	574.158	692.636	754.346	778.778	757.4	705.481	497.807	574.158	616.914	619.968	723.805	546.671	506.969	506.969	580.266	439.893	576.234	482.537	403.236	635.568	448.942	439.893	561.942
	1419.04	220	150	290	238	268	273	264	338.8	367.488	432	371.52	410.688	1360.44	2228.68	1536.05	1446.04	1433.81	1981.05	1033.32	1060.84	1134.38	1473.56	1454.34	1368.68	626.721	568.634	693.349	794.865	810.151	742.893	739.836	541.12	568.634	605.32	700.093	724.55	553.349	562.52	507.491	571.692	464.849	631.918	489.148	422.034	666.519	501.377	464.849	541.12
	1420.52	202	128	288	232	286	252	286	330	370.04	426	362.92	377.952	1343.9	2369.43	1551.09	1426.55	1395.94	2106.16	997.975	1022.47	1180.2	1405.12	1460.66	1419.96	584.703	615.316	700.138	771.441	838.789	798.992	716.338	520.416	615.316	636.745	685.725	731.644	566.335	517.355	505.11	578.581	474.698	658.724	477.559	428.759	645.35	483.681	474.698	560.213
	1421.99	222	136	331	228	248	237	266	334.4	390.456	388	325.08	401.76	1361.36	2311.09	1462.54	1450.28	1441.08	2054.3	1039.42	1076.21	1159.88	1468.67	1447.65	1334.95	588.696	567.233	660.17	760.399	864.647	787.994	714.407	521.241	567.233	610.159	650.018	689.878	518.175	542.704	515.109	567.233	493.879	620.768	453.786	438.663	643.61	475.249	493.879	551.902
	1423.47	216	150	292	232	270	252	262	338.8	382.8	370	323.36	366.048	1434.31	2252.82	1438.98	1437.38	1412.81	2002.51	982.825	945.969	1105.28	1458.88	1434.75	1353.75	601.98	601.98	649.534	795.474	786.26	749.404	734.047	537.482	601.98	592.766	678.763	678.763	519.054	552.839	476.056	555.91	463.994	582.754	491.412	402.538	661.304	451.485	463.994	500.626
	1424.95	202	136	278	202	262	247	250	299.2	339.416	378	321.64	360.096	1295.2	2232.37	1447.91	1316.73	1335.19	1984.33	962.937	978.32	1076.77	1381.34	1401.99	1256.62	606.066	590.684	653.567	732.202	686.055	735.278	686.055	501.466	590.684	587.607	679.902	682.978	501.466	507.619	473.778	550.689	443.216	609.819	458.395	390.892	618.068	458.395	443.216	544.536
	1426.43	206	136	301	194	260	255	244	290.4	349.624	358	302.72	324.384	1195.54	2076.41	1326.07	1281.82	1232.52	1845.7	881.25	927.47	932.5	1180.14	1236.92	1142.45	548.47	517.657	598.567	702.535	708.698	730.267	628.584	493.007	517.657	597.771	625.503	625.503	517.657	520.739	443.706	545.389	450.057	532.386	465.275	385.323	566.292	465.275	450.057	502.251
	1427.91	200	130	274	196	244	229	246	288.2	326.656	332	287.24	321.408	1104.65	2006.43	1321.39	1126.25	1191.05	1783.49	851.631	848.546	897.263	1194.14	1172.54	1125.06	499.871	509.127	596.455	632.552	657.237	654.152	654.152	444.329	509.127	580.097	595.525	623.295	496.785	456.672	453.586	502.956	401.277	513.509	422.73	382.757	589.326	422.73	401.277	490.614
	1429.39	204	132	274	214	242	231	240	281.6	344.52	346	294.12	315.456	1102.9	1915.01	1250.94	1158.51	1158.51	1702.23	815.59	849.573	851.605	1068.92	1085.69	1031.37	534.459	497.386	564.657	630.229	685.837	645.675	611.692	460.314	497.386	522.101	556.084	590.067	454.135	457.225	420.152	478.85	404.83	537.053	444.867	401.74	551.074	398.527	404.83	441.778
	1430.86	180	128	278	194	228	242	228	297	336.864	348	285.52	300.576	1017.41	1788.2	1193.19	1045.24	1029.78	1589.51	745.278	816.404	880.941	1032.87	1051.43	956.277	500.975	504.068	538.588	612.303	649.412	618.488	522.622	432.942	504.068	507.16	538.085	562.824	442.219	451.496	417.479	448.404	386.65	544.146	436.034	343.346	470.831	392.74	386.65	423.664
	1432.34	198	126	276	206	228	229	212	297	334.312	324	292.4	339.264	1049.17	1740.87	1233.5	1073.92	950.129	1547.44	786.1	792.29	787.974	1015.12	1023.52	911.8	461.138	479.707	556.783	544.699	609.692	600.407	600.407	383.766	479.707	498.276	519.94	581.838	433.284	464.232	396.145	445.663	371.459	508.489	411.619	343.599	540.907	396.145	371.459	485.897
	1433.81	198	132	267	186	232	221	240	292.6	339.416	320	270.04	324.384	1049.83	1613.07	1194.88	1018.86	919.761	1433.84	693.692	718.467	755.875	1018.86	990.986	950.492	455.235	476.913	539.354	597.69	631.755	616.271	566.721	424.267	476.913	486.204	551.237	563.625	455.235	445.945	424.267	442.848	359.293	489.115	418.073	312.833	510.559	390.202	359.293	399.492
	1435.29	178	126	269	196	236	216	218	270.6	316.448	316	282.08	321.408	954.372	1540.79	1136.45	1019.44	910.992	1369.59	706.483	678.596	715.533	1022.54	940.65	905.746	486.482	455.496	512.976	604.229	598.032	588.736	539.158	415.214	455.496	461.693	539.158	536.06	455.496	436.904	405.918	446.2	371.897	522.24	402.819	344.005	485.728	365.636	371.897	443.101
	1436.77	196	124	267	210	252	239	232	294.8	313.896	320	273.48	300.576	961.172	1402.22	1064.85	964.273	942.569	1246.42	697.625	691.424	791.461	911.563	950.1	877.692	496.089	437.178	480.66	561.201	607.709	573.603	573.603	415.474	437.178	443.379	551.899	502.29	437.178	461.983	418.575	449.581	369.041	483.129	396.871	328.726	516.759	365.866	369.041	396.871
	1438.24	184	128	278	202	234	231	204	277.2	319	308	261.44	276.768	927.774	1392.83	1138.03	952.597	918.465	1238.07	695.055	691.952	724.697	983.627	910.929	849.723	468.541	440.615	513.69	546.115	570.938	530.6	530.6	425.1	440.615	465.438	511.982	536.806	477.85	446.821	431.306	453.027	338.301	453.895	384.762	332.094	478.018	332.013	338.301	431.306
	1439.71	194	118	283	210	226	205	196	272.8	321.552	318	245.96	282.72	916.193	1296.26	1145.64	968.99	875.818	1152.23	677.051	720.531	680.401	978.307	860.736	771.654	484.495	441.015	517.127	527.975	568.35	580.773	571.456	447.226	441.015	490.707	506.235	540.398	422.38	437.909	394.429	444.121	357.257	474.06	406.852	307.552	514.825	372.689	357.257	434.803
	1441.19	198	130	283	188	222	231	216	281.6	321.552	306	270.04	297.6	985.488	1220.59	1094.05	858.027	817.613	1084.97	715.023	687.044	709.704	941.965	928.2	836.985	441.449	456.993	493.837	494.298	562.692	544.039	553.365	397.926	456.993	463.21	494.298	516.06	447.666	410.361	379.273	432.122	345.171	491.003	360.62	326.513	498.527	354.403	345.171	438.34
	1442.66	196	126	253	200	236	231	196	281.6	324.104	312	258	297.6	880.632	1137.75	1081.9	908.638	824.62	1011.33	644.137	706.372	694.007	908.638	842.4	821.031	426.313	441.872	488.355	522.778	585.013	557.007	535.225	407.642	441.872	438.76	507.219	510.331	423.201	392.083	373.413	476.101	364.169	441.997	385.86	289.468	482.185	336.071	364.169	441.872
	1444.14	204	134	278	176	240	226	194	292.6	311.344	282	245.96	300.576	906.293	1131.69	1056.41	850.234	803.518	1005.95	682.056	625.996	670.007	815.975	838.664	795.369	460.933	404.873	476.847	498.305	510.763	545.022	498.305	398.644	404.873	439.132	510.763	498.305	442.246	404.873	392.416	417.331	358.233	455.575	407.988	299.047	448.923	364.386	358.233	407.988
	1445.61	190	118	260	196	222	229	184	255.2	334.312	280	237.36	285.696	847.712	1125.47	1043.93	850.829	785.38	1000.42	642.017	651.367	641.771	922.51	796.957	774.354	445.672	442.556	471.216	517.354	517.354	573.452	532.937	389.574	442.556	445.672	476.838	492.421	411.39	386.457	398.923	417.623	330.416	449.287	345.941	280.542	480.123	349.058	330.416	405.157
	1447.08	170	112	260	190	214	226	204	248.6	329.208	288	263.16	273.792	829.487	1094.55	1097.42	838.843	795.185	972.933	651.74	645.503	650.345	854.434	779.593	724.422	417.862	424.099	495.359	489.585	530.124	508.295	464.638	380.442	424.099	430.336	452.164	517.65	399.152	405.389	377.323	436.572	343.071	442.934	389.797	318.12	418.593	355.495	343.071	402.27
	1448.55	188	122	278	180	218	218	196	264	326.656	296	249.4	306.528	861.095	1007.34	1078.12	851.736	783.098	895.414	633.342	633.342	574.72	864.215	811.179	770.377	421.188	439.907	486.647	480.466	521.025	533.505	527.265	377.509	439.907	418.068	492.946	508.546	446.147	402.469	346.31	414.948	349.476	443.152	352.55	312.032	475.014	349.43	349.476	386.869
	1450.02	182	116	260	202	234	247	196	244.2	319	312	249.4	276.768	836.523	1018.34	1085.23	824.037	764.732	905.193	630.514	624.271	603.736	799.067	769.193	722.714	408.897	418.261	489.858	471.324	524.388	511.902	468.203	405.776	418.261	440.111	471.324	511.902	408.897	402.655	355.834	430.747	340.272	476.444	371.441	315.298	421.805	346.47	340.272	390.169
	1451.49	184	128	260	196	234	242	204	275	334.312	290	297.56	318.432	833.791	1018.82	1019.54	805.685	808.808	905.615	665.159	580.843	616.345	827.545	745.014	658.193	449.685	430.948	460.204	468.422	524.632	527.755	527.755	359.123	430.948	427.825	484.036	480.913	377.86	405.966	387.229	449.685	334.186	443.564	365.369	318.57	475.455	346.632	334.186	418.457
	1452.97	170	108	255	186	236	221	232	277.2	306.24	312	297.56	330.336	877.942	1026.35	1013.41	852.947	752.968	912.31	652.989	634.243	645.425	799.833	767.7	699.374	421.787	409.29	457.44	509.269	481.15	531.139	493.647	393.668	409.29	415.538	478.025	478.025	421.787	396.792	387.419	415.538	328.105	430.535	374.922	274.983	444.727	353.051	328.105	393.668
	1454.44	188	128	294	192	232	226	238	277.2	326.656	350	307.88	324.384	894.043	1023.38	1153.13	872.16	847.152	909.673	687.725	693.977	633.431	844.026	819.464	752.65	418.887	447.021	520.505	506.416	559.558	537.676	506.416	375.123	447.021	450.147	487.66	543.928	381.375	381.375	400.131	431.391	350.173	414.198	378.249	318.908	456.231	362.619	350.173	422.013
	1455.91	196	136	271	190	248	242	266	275	313.896	360	349.16	366.048	903.971	1020.49	1167.09	935.25	994.68	907.098	669.376	675.632	658.513	907.098	895.929	810.854	456.677	441.038	526.809	559.899	538.003	559.899	547.387	409.758	441.038	412.886	481.701	550.515	412.886	412.886	390.991	481.701	341.011	480.762	390.991	306.597	493.141	347.2	341.011	428.526
	1457.38	206	126	294	212	242	237	290	314.6	334.312	422	416.24	431.52	1045.48	1067	1181.2	992.265	1014.18	948.442	829.496	776.283	691.934	1032.96	956.936	852.369	453.875	450.745	533.178	600.993	591.603	541.52	544.65	422.573	450.745	485.177	528.999	557.171	472.656	422.573	413.183	488.307	397.626	501.015	406.922	350.662	490.676	385.011	397.626	441.354
	1458.84	210	142	306	242	256	263	308	319	349.624	460	423.12	443.424	1146.62	1212.41	1361.54	1130.96	1221.81	1077.7	939.855	839.604	744.053	1159.16	1071.89	971.185	526.319	469.928	614.579	610.906	626.57	648.5	557.648	441.732	469.928	526.319	551.382	642.235	438.599	441.732	394.739	520.053	407.382	501.445	416.669	335.307	502.386	401.005	407.382	466.795
	1460.31	234	144	338	256	264	257	334	332.2	382.8	506	419.68	458.304	1313.95	1351.19	1402.76	1310.82	1464.48	1201.06	1106.98	931.371	874.757	1301.41	1310.37	1136.17	614.642	548.788	633.188	714.992	718.128	736.943	624.05	504.885	548.788	564.467	624.05	661.681	514.292	489.205	464.117	564.467	420.338	575.067	492.341	401.517	562.207	470.389	420.338	489.205
	1461.78	234	142	340	240	294	273	330	387.2	418.528	574	435.16	404.736	1484.83	1493.85	1577.24	1516.22	1767.35	1327.87	1268.22	1108.13	1018.16	1610.39	1531.46	1342.6	693.757	621.556	711.945	797.349	816.184	828.741	703.174	561.911	621.556	652.947	706.313	743.983	558.772	539.937	514.824	605.86	477.287	635.556	502.267	467.867	633.49	511.685	477.287	568.19
	1463.25	246	162	336	246	264	302	302	376.2	377.696	504	402.48	416.64	1668.49	1679.1	1678.67	1699.91	1979.57	1492.53	1388.84	1194.02	1174.18	1869.59	1775.33	1474.4	710.13	666.14	757.728	886.091	933.224	914.371	769.831	568.732	666.14	713.272	757.263	791.826	593.87	578.159	562.448	669.282	534.288	672.801	562.448	474.574	693.541	518.458	534.288	647.287
	1464.72	238	142	317	250	290	296	262	363	375.144	508	359.48	395.808	1726.32	1655.56	1893.23	1716.88	1974.73	1471.61	1440.17	1273.51	1212.28	1855.24	1900.16	1591.58	707.507	710.651	854.575	981.076	974.787	893.031	811.275	594.306	710.651	729.518	764.107	893.031	610.028	566.006	534.561	682.351	544.071	756.624	581.728	506.332	730.878	581.728	544.071	635.184
	1466.18	232	148	278	240	270	252	248	352	385.352	416	331.96	333.312	1632.69	1635.04	1880.7	1796.27	1906.37	1453.37	1384.16	1252.04	1177.62	1821.44	1930.19	1582.59	729.832	704.666	848.922	937.457	975.207	940.603	726.687	626.02	704.666	745.562	802.186	887.124	572.541	610.291	547.374	635.458	528.532	730.273	547.374	481.341	654.673	597.708	528.532	619.728
	1467.65	232	134	313	216	254	234	232	345.4	357.28	382	309.6	324.384	1494.5	1642.38	1647.53	1560.57	1721.03	1459.89	1252.23	1230.21	1099.14	1654.96	1716.99	1507.81	676.457	654.432	743.673	858.942	890.406	865.235	742.529	607.238	654.432	685.895	733.09	777.138	607.238	575.775	528.58	622.969	468.806	670.352	566.336	462.514	668.945	550.604	468.806	597.799
	1469.12	210	142	292	208	234	247	224	312.4	341.968	352	270.04	312.48	1349.78	1430.01	1580.84	1368.65	1418.99	1271.12	1079.19	1041.43	1006	1441.02	1476.53	1350.5	616.68	597.802	713.569	764.558	824.338	748.826	695.339	528.583	597.802	626.119	711.07	745.68	538.022	528.583	528.583	588.363	459.37	630.335	490.827	440.492	626.432	515.998	459.37	525.437
	1470.58	198	126	290	226	268	237	230	310.2	344.52	326	273.48	315.456	1123.28	1316.78	1394.12	1230.26	1249.13	1170.47	959.663	912.466	859.059	1283.75	1326	1144.82	553.773	522.308	629.287	701.655	704.802	695.362	619.848	487.697	522.308	600.969	613.555	657.605	459.38	550.626	487.697	553.773	446.817	556.982	427.915	409.058	558.422	462.526	446.817	503.43
	1472.05	194	124	281	198	242	226	200	292.6	313.896	332	259.72	315.456	1066.84	1193.12	1207.58	1060.55	975.58	1060.55	815.082	808.788	888.211	1120.34	1126.19	978	547.584	506.672	545.084	597.936	664.024	635.701	579.054	494.084	506.672	557.025	538.143	569.613	462.614	465.761	434.291	481.496	393.419	497.042	431.144	333.619	521.67	421.703	393.419	456.32
	1473.51	202	142	271	184	240	224	198	288.2	339.416	322	278.64	318.432	950.752	1136.89	1167.98	1054.64	947.604	1010.57	714.638	821.676	737.336	1007.42	1000.67	917.815	481.672	500.562	527.208	566.673	582.414	591.859	513.154	425.005	500.562	472.228	503.71	550.932	447.042	431.301	387.227	481.672	374.682	530.596	421.857	362.087	462.301	390.375	374.682	456.487
	1474.98	198	128	294	206	252	211	236	277.2	339.416	316	275.2	327.36	973.232	1112.6	1168.51	1001.58	903.94	988.98	677.168	699.215	737.671	951.184	915.636	886.738	481.891	475.592	527.448	601.577	626.774	548.033	582.679	422.049	475.592	481.891	491.34	551.183	418.899	422.049	418.899	485.041	371.698	504.128	412.6	305.549	524.936	393.702	371.698	456.694
	1476.44	214	122	294	224	250	234	214	290.4	319	326	276.92	339.264	961.024	1127.24	1175.66	1005.14	898.006	1001.99	708.952	696.349	750.414	976.779	866.5	860.438	491.54	460.031	530.678	570.313	545.105	586.067	535.653	434.824	460.031	466.333	529.351	554.558	444.277	450.578	403.315	463.182	362.38	484.293	422.22	311.962	482.57	368.655	362.38	463.182
	1477.91	198	130	297	208	214	244	222	290.4	347.072	340	287.24	318.432	980.173	1106.24	1209.36	1011.69	898.229	983.325	690.218	772.162	711.204	973.87	927.493	882.469	516.876	482.207	545.889	551.544	598.82	560.999	548.393	434.932	482.207	460.146	523.179	570.454	444.387	463.297	412.87	479.056	359.298	494.436	400.264	315.174	494.048	368.747	359.298	456.994
	1479.37	198	132	274	204	242	247	234	308	341.968	336	273.48	315.456	1043.26	1124.03	1249.52	980.226	964.467	999.137	743.837	737.533	731.974	945.555	941.05	858.277	513.752	460.17	564.015	548.422	646.13	592.548	535.815	400.285	460.17	453.867	513.752	589.396	450.715	447.563	419.196	472.778	368.756	504.486	434.956	312.024	482.716	375.07	368.756	434.956
	1480.83	192	146	299	208	254	224	226	303.6	367.488	346	278.64	291.648	1033.7	1152.27	1236.03	1021.09	992.73	1024.24	797.335	775.275	789.954	939.154	954.464	875.154	504.244	469.577	557.925	554.668	601.941	608.244	554.668	412.849	469.577	504.244	586.183	583.032	472.728	441.213	438.062	479.031	381.314	464.346	441.213	346.649	499.701	378.183	381.314	441.213
	1482.3	216	132	288	204	266	234	206	288.2	339.416	330	285.52	294.624	1042.97	1152.07	1255.85	989.401	954.74	1024.06	794.041	737.324	754.572	1049.27	985.8	872.569	554.569	456.889	566.871	573.474	608.135	604.984	560.87	428.53	456.889	491.549	545.116	592.38	478.946	450.587	437.983	472.644	387.549	504.343	400.172	349.739	505.288	400.172	387.549	472.644
	1483.76	180	128	292	196	254	242	208	290.4	316.448	330	273.48	297.6	976.642	1141.26	1135.43	1001.85	1023.9	1014.45	759.26	727.756	725.434	986.093	987.893	889.4	491.471	472.569	512.515	551.33	608.038	576.534	545.029	434.763	472.569	488.321	551.33	535.578	437.914	463.117	437.914	488.321	381.198	530.978	419.011	346.544	491.017	365.453	381.198	434.763
	1485.22	190	128	313	216	236	242	212	283.8	321.552	320	266.6	318.432	1090.01	1088.04	1162.08	976.594	907.287	967.143	759.223	762.373	715.033	1001.8	895.586	850.585	488.297	497.748	524.548	567.055	598.558	585.956	522.95	428.441	497.748	494.598	485.147	548.153	469.395	422.141	403.239	478.846	396.951	517.595	412.69	330.793	471.126	409.539	396.951	437.892
	1486.68	198	104	290	202	246	221	182	283.8	347.072	326	258	294.624	989.331	1010.21	1122.17	989.331	948.372	897.96	721.519	715.217	677.822	932.618	940.721	785.262	444.254	482.063	506.53	557.68	570.283	592.339	526.173	415.897	482.063	463.158	472.61	529.324	453.706	437.952	422.199	475.761	371.824	484.268	406.445	343.465	474.03	352.883	371.824	406.445
	1488.14	196	128	292	196	214	216	182	310.2	329.208	318	251.12	279.744	888.842	996.401	1129.27	929.817	851.019	885.69	680.815	699.727	653.195	923.513	846.514	724.942	457.029	441.269	509.737	520.067	538.979	598.865	551.586	393.99	441.269	482.244	545.283	532.675	419.206	422.358	393.99	475.94	349.924	454.381	390.838	334.162	496.924	390.838	349.924	390.838
	1489.6	176	124	290	176	232	221	186	270.6	336.864	288	244.24	255.936	892.557	926.067	1143.36	870.48	867.326	823.171	671.784	712.784	624.558	870.48	851.557	752.087	476.241	425.778	516.095	501.472	529.857	564.551	523.55	403.701	425.778	425.778	485.703	539.319	422.624	413.163	410.009	441.548	378.561	484.756	406.855	331.241	471.667	346.93	378.561	403.701
	1491.06	204	126	285	176	234	203	166	272.8	311.344	310	242.52	270.816	880.698	898.454	1057.34	880.698	852.288	798.626	634.481	637.638	625.095	839.662	789.157	718.739	473.494	460.867	477.27	517.686	527.156	533.469	492.433	410.361	460.867	464.024	451.397	498.747	419.831	429.301	356.698	438.771	350.487	471.789	388.265	290.493	443.633	350.385	350.487	426.144
	1492.52	190	112	299	194	230	242	176	272.8	334.312	308	233.92	252.96	815.243	924.258	1098.62	780.485	793.124	821.563	606.693	628.812	569.606	780.485	735.793	690.308	480.298	394.982	495.901	486.618	518.217	477.139	499.258	388.663	394.982	464.499	445.54	518.217	407.622	388.663	385.503	442.38	322.408	465.573	398.142	303.442	449.782	372.863	322.408	413.941
	1493.98	188	140	274	208	250	218	178	272.8	321.552	300	249.4	279.744	835.133	893.26	1079.73	809.826	733.905	794.009	559.919	610.533	618.109	765.539	716.279	669.177	468.181	452.364	487.373	487.161	502.978	547.265	512.468	414.403	452.364	442.874	483.998	509.305	392.26	398.586	404.913	430.22	297.455	435.914	366.952	306.948	461.683	363.789	297.455	408.076
	1495.44	204	124	304	186	230	239	214	292.6	334.312	280	256.28	285.696	813.923	965.544	1020.54	785.42	801.255	858.261	639.737	601.733	608.4	820.257	721.629	699.179	446.549	440.215	460.656	475.052	490.887	554.228	509.889	424.38	440.215	446.549	490.887	481.386	437.048	405.378	354.706	418.046	319.973	466.628	380.042	316.805	459.359	342.038	319.973	408.545
	1496.9	192	124	274	204	244	203	188	303.6	341.968	296	259.72	276.768	821.197	952.382	1062.04	814.856	764.126	846.562	662.665	665.836	586.152	770.467	747.364	695.103	447.061	402.672	479.389	494.621	554.863	529.498	497.791	428.037	402.672	405.843	466.085	500.962	428.037	405.843	361.454	456.573	352.055	480.606	402.672	317.167	448.46	336.088	352.055	412.184
	1498.36	190	132	304	196	256	226	212	297	349.624	302	263.16	297.6	844.344	953.459	1009.4	837.996	787.208	847.519	653.891	634.846	595.168	799.905	759.55	676.355	447.566	431.695	455.631	530.096	526.922	526.922	507.876	390.43	431.695	438.043	501.528	476.134	428.521	415.824	418.998	403.127	349.274	484.514	422.172	317.522	457.546	330.12	349.274	403.127
	1499.81	194	122	308	184	254	224	188	290.4	306.24	310	282.08	273.792	857.98	900.88	1098.09	851.625	835.736	800.782	645.074	667.318	637.632	788.071	778.536	703.984	460.767	400.391	495.661	492.544	495.722	540.21	511.611	400.391	400.391	448.056	476.656	517.966	441.701	400.391	362.258	435.346	362.366	498.518	409.924	289.257	460.911	333.659	362.366	413.102
	1501.27	194	132	271	184	262	218	206	283.8	347.072	288	275.2	303.552	839.785	948.337	1119.46	881.138	817.518	842.966	626.658	636.201	648.757	862.052	774.8	714.502	435.797	467.607	505.308	518.504	556.676	563.038	505.78	435.797	467.607	496.237	496.237	528.047	458.064	413.53	413.53	473.969	350.006	488.92	423.073	324.551	455.658	378.539	350.006	454.883
	1502.73	212	136	288	196	240	229	204	290.4	336.864	308	278.64	285.696	875.608	974.313	1127.27	891.528	831.032	866.056	671.83	703.67	607.48	862.872	818.75	722.53	464.868	464.868	508.835	534.917	547.653	541.285	528.549	420.292	464.868	448.948	487.156	531.733	417.108	404.372	429.844	468.052	359.883	475.885	407.556	334.405	476.17	378.9	359.883	420.292
	1504.19	220	128	294	206	250	231	194	292.6	352.176	306	261.44	282.72	885.913	967.971	1121.48	854.046	752.07	860.419	650.095	666.028	626.865	863.606	783.029	769.723	452.517	474.824	506.219	503.505	573.613	564.053	567.239	404.716	474.824	481.197	519.438	528.999	458.89	423.836	407.902	468.451	372.93	476.29	407.902	309.181	511.026	379.222	372.93	436.583
	1505.64	200	134	274	210	248	244	198	299.2	336.864	310	268.32	282.72	787.722	954.356	1108.81	861.072	768.587	848.316	644.21	688.858	635.734	806.857	799.564	711.428	449.671	433.725	500.5	452.86	526.211	564.481	510.265	389.077	433.725	491.13	519.833	523.022	449.671	433.725	433.725	440.104	331.738	466.51	398.645	277.512	459.698	363.564	331.738	417.78
	1507.1	208	122	292	206	246	270	204	297	326.656	312	242.52	273.792	832.95	940.659	1143.41	807.419	842.524	836.141	673.381	666.998	631.977	836.141	813.8	731.562	485.09	449.984	516.118	526.578	571.257	590.405	558.491	389.348	449.984	481.898	478.707	539.343	437.219	427.645	414.879	520.195	370.271	500.663	427.645	319.199	503.145	376.583	370.271	443.602
	1508.55	198	128	276	214	248	234	198	303.6	336.864	314	237.36	244.032	814.347	901.77	1130.63	849.476	785.605	801.573	657.865	667.445	609.289	804.767	807.507	736.965	453.48	434.318	510.352	517.35	536.511	552.479	562.059	408.77	434.318	494.995	517.35	533.318	466.254	402.383	392.803	434.318	354.548	528.08	453.48	284.277	506.359	354.48	354.548	453.48
	1510.01	188	124	304	210	236	255	182	301.4	326.656	272	237.36	247.008	821.285	959.897	1124.62	850.046	802.111	853.242	693.459	655.111	599.187	808.503	796.636	776.792	453.784	466.567	507.636	485.741	578.415	527.284	527.284	412.241	466.567	469.762	498.523	530.48	453.784	428.219	402.654	466.567	367.573	511.498	402.654	303.647	475.031	377.088	367.573	418.632
	1511.46	204	114	290	216	248	226	180	288.2	319	296	244.24	276.768	818.657	913.794	1111.84	869.823	738.71	812.261	613.993	633.18	580.667	831.448	794.9	705.993	463.692	447.703	501.868	546.837	578.816	556.431	566.024	390.141	447.703	463.692	514.858	524.452	447.703	409.328	377.35	463.692	332.648	528.801	415.724	297.464	509.932	351.767	332.648	415.724
	1512.92	204	124	311	196	250	234	174	281.6	313.896	292	221.88	282.72	809.659	903.665	1078.73	761.655	713.652	803.258	595.243	598.443	549.513	761.655	756.629	686.819	489.635	438.432	486.925	505.637	579.242	489.635	553.64	425.631	438.432	464.034	512.037	508.837	422.431	432.031	444.832	467.234	339.302	474.914	416.03	300.891	498.775	374.427	339.302	432.031
	1514.37	214	126	297	190	242	229	178	297	319	288	223.6	264.864	739.854	861.16	1086.4	810.316	704.622	765.476	595.726	627.755	533.103	781.49	718.35	697.232	458.005	441.99	490.386	486.83	522.061	518.858	531.67	403.557	441.99	441.99	496.439	512.453	416.368	432.382	393.948	480.424	317.163	499.065	403.557	294.737	478.982	384.34	317.163	429.179
	1515.82	200	130	292	208	240	226	168	281.6	324.104	286	235.64	252.96	779.009	869.173	1026.24	791.833	708.482	772.598	621.925	628.337	523.051	836.714	739.621	660.888	458.429	452.018	463.231	532.163	544.986	509.722	554.603	384.696	452.018	448.812	512.928	484.076	445.606	432.783	368.667	426.371	333.504	468.944	394.313	304.643	499.642	355.844	333.504	423.166
	1517.28	194	126	290	218	254	218	184	286	341.968	250	223.6	255.936	802.306	906.205	1068.16	773.423	693.193	805.516	596.916	612.962	561.614	757.377	694.568	654.188	401.153	426.827	482.151	462.128	519.894	497.43	526.313	410.781	426.827	481.384	491.011	503.848	404.362	423.618	385.107	446.082	292.138	469.445	417.199	288.928	474.156	343.387	292.138	442.873
	1518.73	204	128	283	204	248	260	180	283.8	319	282	220.16	252.96	739.003	856.681	980.882	761.494	684.381	761.494	536.58	597.628	517.894	745.429	706.872	622.838	443.402	436.976	442.756	472.319	526.941	530.154	514.089	382.354	436.976	440.189	510.876	462.68	424.123	408.058	366.288	478.745	327.849	470.006	408.058	314.992	463.143	343.797	327.849	382.354
	1520.18	182	112	288	192	234	231	182	279.4	349.624	272	228.76	249.984	775.319	919.284	988.933	743.148	672.372	817.141	556.557	582.293	543.942	749.582	666.397	643.418	453.61	408.57	446.39	450.393	505.083	482.563	498.649	389.268	408.57	463.261	482.563	466.478	424.656	392.485	369.965	469.695	315.386	467.185	386.051	328.259	449.233	353.88	315.386	398.919
	1521.63	178	124	292	208	242	247	176	279.4	324.104	266	221.88	244.032	779.493	851.563	1037.95	698.966	673.198	756.945	541.135	615.219	514.943	711.851	653.411	572.355	438.062	392.967	468.516	463.83	512.146	489.599	528.251	370.42	392.967	412.294	457.388	489.599	421.957	405.852	386.525	450.946	351.209	464.346	392.967	280.322	475.902	344.652	351.209	418.736
	1523.08	198	126	313	192	240	239	182	277.2	344.52	282	240.8	279.744	722.33	896.06	943.415	722.33	628.814	796.498	535.298	541.748	507.04	699.758	612.691	600.288	435.333	390.187	425.844	448.232	464.355	519.175	467.58	396.637	390.187	435.333	457.906	445.007	432.108	409.535	380.513	435.333	316.112	444.363	386.963	270.953	421.243	357.94	316.112	393.412
	1524.53	194	124	301	196	224	224	170	264	326.656	278	233.92	255.936	758.57	878.812	1012.8	726.291	687.555	781.166	555.209	574.577	537.285	706.923	629.452	615.795	442.23	387.355	457.166	477.738	480.966	503.561	493.878	413.179	387.355	442.23	461.598	477.738	416.407	387.355	351.847	432.546	300.28	455.077	406.723	274.449	444.935	361.531	300.28	403.495
	1525.99	192	120	292	200	242	244	194	272.8	319	280	233.92	255.936	752.81	886.894	1020.59	704.346	659.112	788.35	584.801	575.108	552.661	723.731	669.266	564.172	436.177	426.484	460.679	462.025	474.949	458.794	474.949	400.637	426.484	449.101	442.639	481.41	403.868	403.868	371.558	407.099	297.321	486.322	397.406	287.626	427.882	326.325	297.321	432.946
	1527.44	180	126	301	202	252	252	176	279.4	321.552	288	240.8	282.72	743.764	902.218	1062.61	743.764	646.751	801.972	540.037	591.777	516.976	714.66	619.034	604.464	439.791	417.155	479.648	452.726	494.765	527.102	472.128	375.116	417.155	413.921	472.128	501.232	430.09	381.583	333.077	413.921	323.451	462.75	391.285	284.637	425.341	342.778	323.451	417.155
	1528.89	198	110	290	202	248	242	180	272.8	336.864	292	233.92	261.888	796.151	910.234	988.005	737.896	676.405	809.097	543.713	582.55	530.171	699.06	610.29	604.955	417.494	407.785	445.971	453.094	498.404	491.931	504.876	391.603	407.785	391.603	430.44	466.04	420.73	407.785	420.73	427.203	346.364	456.266	368.948	284.86	454.843	356.003	346.364	365.712
	1530.34	188	122	299	204	250	242	182	264	319	272	233.92	270.816	774.039	914.516	1002.43	725.459	676.879	812.903	625.061	570.004	515.628	709.266	687.058	617.836	446.935	401.593	452.482	453.412	492.276	463.128	524.662	398.355	401.593	404.832	463.128	472.844	398.355	385.4	404.832	427.503	298.002	470.318	414.548	265.611	472.668	323.866	298.002	398.355
	1531.78	202	136	271	198	248	239	184	290.4	367.488	324	218.44	300.576	784.17	893.127	1112.87	755.006	651.315	793.891	580.026	609.19	547.878	748.526	661.961	613.178	453.652	421.248	502.335	489.296	482.815	495.777	499.017	330.518	421.248	427.729	486.056	524.94	421.248	424.489	359.681	418.008	330.553	456.827	405.046	272.22	449.565	343.479	330.553	392.085
	1533.23	192	130	322	184	240	234	184	288.2	341.968	280	225.32	291.648	784.461	940.867	1078.93	774.736	700.18	836.326	583.483	586.725	545.949	719.63	659.892	608.418	444.096	408.438	487.011	479.753	482.995	551.068	515.41	395.472	408.438	424.646	444.096	508.927	437.613	398.714	369.54	453.82	317.703	453.561	395.472	288.526	464.333	333.882	317.703	388.989
	1534.68	210	114	290	208	274	234	180	283.8	336.864	300	230.48	306.528	813.914	908.356	1010.55	762.031	700.42	807.428	622.595	570.712	541.87	810.671	662.434	636.065	444.248	437.762	456.148	466.947	499.373	512.344	531.8	389.122	437.762	434.52	470.189	476.675	405.336	418.306	392.365	434.52	317.826	453.716	437.762	282.151	479.099	363.181	317.826	418.306
	1536.13	196	132	292	218	260	270	184	257.4	352.176	324	259.72	300.576	830.556	930.725	1072.97	794.868	736.469	827.311	606.695	622.917	606.183	742.958	678.998	658.855	450.966	418.522	484.325	528.831	483.409	493.143	480.165	395.812	418.522	431.5	463.943	506.12	428.255	425.011	347.146	441.233	324.51	440.195	399.056	314.775	432.581	360.124	324.51	412.034
	1537.58	186	136	304	218	246	247	176	303.6	367.488	318	268.32	297.6	844.252	924.212	1046.35	792.298	782.557	821.522	623.448	678.649	615.244	779.31	693.493	619.451	431.867	448.103	472.309	474.08	526.034	526.034	493.563	376.666	448.103	477.327	483.821	493.563	396.149	396.149	373.419	444.856	363.799	478.431	418.879	318.324	444.651	357.184	363.799	425.373
	1539.02	216	126	308	206	260	247	214	292.6	400.664	306	256.28	297.6	838.756	1024.06	1144.09	757.482	741.227	910.278	633.944	633.944	618.116	793.242	726.829	675.206	464.892	464.892	516.426	500.653	536.414	516.908	516.908	412.876	464.892	458.39	507.155	539.665	445.386	429.131	451.888	442.135	361	482.447	455.139	295.955	465.683	360.86	361	399.872
	1540.47	202	128	315	212	260	268	206	310.2	372.592	314	276.92	321.408	865.919	1018.11	1152.52	852.898	784.536	904.983	657.578	631.535	642.501	813.834	804.536	711.165	462.258	445.981	520.231	511.088	520.854	533.875	582.705	432.96	445.981	485.045	501.322	543.641	423.194	397.151	400.406	462.258	354.956	500.345	419.938	312.622	524.959	400.406	354.956	413.428
	1541.92	198	124	324	212	280	244	222	288.2	380.248	352	275.2	318.432	896.26	1096.29	1133.13	883.223	798.486	974.479	645.307	681.157	703.283	902.778	842.714	694.445	475.832	475.832	511.48	544.274	583.384	567.088	541.015	391.095	475.832	443.241	541.015	534.497	413.909	453.018	404.132	475.832	348.806	504.382	420.427	329.247	487.401	374.799	348.806	462.796
	1543.36	218	142	343	228	266	250	244	327.8	387.904	330	288.96	321.408	890.372	1141.1	1216.91	919.725	834.928	1014.31	678.379	645.764	703.783	831.666	806.043	755.148	531.614	472.908	549.295	557.706	544.66	603.366	521.83	410.941	472.908	485.954	534.875	574.013	440.294	463.124	433.771	505.523	342.473	525.482	430.51	319.642	470.117	381.588	342.473	466.385
	1544.81	210	144	327	216	256	268	232	305.8	426.184	368	278.64	336.288	955.737	1141.26	1147.93	1011.19	857.88	1014.45	701.308	717.618	727.487	958.999	876.05	752.746	476.237	489.285	518.158	538.214	639.332	557.785	590.404	443.618	489.285	528.428	538.214	541.475	453.404	450.142	459.928	482.761	355.52	529.015	420.785	339.212	531.895	397.952	355.52	479.499
	1546.25	216	138	324	236	292	270	264	347.6	403.216	352	316.48	395.808	1010.86	1221.59	1209.78	1023.91	948.908	1085.86	756.518	736.953	765.868	971.734	929.343	825.246	521.737	508.693	546.076	564.128	586.954	609.78	557.606	472.824	508.693	466.302	554.345	570.649	515.215	456.52	449.998	492.389	414.066	553.041	466.302	299.954	502.348	404.346	414.066	505.432
	1547.7	236	132	329	224	294	276	282	319	410.872	390	333.68	372	971.216	1286.94	1243.68	1068.99	951.661	1143.95	733.301	749.596	825.5	974.475	921.864	864.915	534.495	521.458	561.378	615.972	645.305	655.082	593.159	482.349	521.458	554.049	619.232	586.64	485.608	469.312	485.608	534.495	384.52	570.019	482.349	381.262	534.377	407.389	384.52	518.199
	1549.14	244	144	338	248	282	307	288	365.2	410.872	426	356.04	440.448	1114.09	1301	1298.34	1114.09	977.271	1156.44	820.907	843.71	857.257	1058.71	1005.19	914.623	596.135	514.696	586.051	661.287	684.09	703.635	641.741	491.893	514.696	576.59	622.196	612.423	537.499	459.317	501.666	583.105	410.422	576.655	472.348	312.702	578.145	436.514	410.422	521.211
	1550.58	238	156	331	250	302	286	302	347.6	428.736	384	373.24	494.016	1149.66	1344.66	1415.41	1250.62	1064.98	1195.25	837.003	941.221	912.77	1178.97	1088.71	989.569	582.971	560.173	638.898	680.675	723.014	690.446	700.216	482.009	560.173	566.687	661.134	667.648	514.578	543.889	514.578	602.512	429.903	548.904	488.523	374.536	630.825	468.982	429.903	482.009
	1552.03	248	152	347	258	318	286	338	347.6	479.776	444	400.76	523.776	1283.26	1527.94	1539.79	1319.09	1185.55	1358.17	941.277	986.875	972.816	1270.23	1160.89	1089.85	622.089	596.033	695.037	732.828	784.94	719.8	726.314	543.921	596.033	625.346	674.202	726.314	530.893	550.435	534.15	605.804	446.243	655.962	517.865	413.671	654.337	462.496	446.243	560.206
	1553.47	260	152	361	276	334	296	384	398.2	469.568	494	443.76	562.464	1358.55	1609	1657.62	1472.57	1277.1	1430.22	1009.95	1042.53	1093.11	1358.55	1240.33	1187.88	680.902	677.644	748.227	742.802	817.734	794.929	788.413	550.586	677.644	661.355	781.897	781.897	596.197	589.681	592.939	641.807	459.411	645.782	540.812	400.763	710.282	534.296	459.411	592.939
	1554.91	246	166	363	296	346	302	420	437.8	515.504	512	512.56	666.624	1420.94	1785.56	1830.93	1554.57	1372.06	1587.16	1068.97	1199.33	1183.55	1548.05	1406.04	1258.49	677.882	655.068	826.456	896.238	902.756	873.424	795.207	567.074	655.068	710.472	811.503	863.647	615.96	655.068	625.737	703.954	479.122	722.009	596.405	459.566	716.403	567.074	479.122	658.327
	1556.36	292	182	391	294	350	364	518	444.4	535.92	552	569.32	803.52	1682.17	1888.77	1955.88	1737.59	1535.47	1678.91	1235.54	1290.96	1256.82	1737.59	1485.64	1399.3	782.403	733.503	882.855	919.323	981.263	925.843	870.423	658.522	733.503	753.063	909.543	922.583	665.042	704.163	638.962	736.763	557.491	763.691	652.002	495.548	784.165	577.022	557.491	665.042
	1557.8	308	190	444	316	382	361	594	479.6	607.376	598	715.52	958.272	1780.28	2065.17	2080.65	2021.56	1715.07	1835.71	1333.58	1477.05	1488.72	1979.18	1772.36	1567.59	802.105	831.45	939.174	1066.21	1118.38	1062.95	929.268	733.632	831.45	795.583	1027.09	981.437	710.808	789.062	762.978	772.759	613.003	801.843	694.505	554.311	837.178	671.681	613.003	740.153
	1559.24	366	206	458	364	432	416	710	536.8	650.76	754	822.16	1130.88	2113.04	2373.5	2516.33	2386.95	2008.69	2109.78	1561.95	1588.04	1799.91	2341.3	2017.08	1823.58	890.215	913.041	1135.84	1200	1216.3	1203.26	1095.65	749.998	913.041	906.519	1125	1186.95	851.085	896.737	828.259	864.128	678.269	957.453	668.476	626.095	987.072	753.259	678.269	805.433
	1560.68	370	242	499	432	462	460	868	666.6	734.976	816	990.72	1190.4	2458.92	2865.34	2848.43	2827.44	2344.78	2546.97	1780.6	1995.84	2031.8	2729.6	2392.3	2119.76	1095.75	1050.1	1285.74	1405.56	1451.22	1317.51	1284.9	870.733	1050.1	1147.93	1304.47	1343.6	932.695	965.307	893.561	971.829	831.64	1033.6	893.561	724.016	1157.57	805.509	831.64	942.478
	1562.12	396	292	593	480	540	494	910	728.2	860.024	986	1059.52	1309.44	3098.84	3475.18	3492.23	3487.01	2955.31	3089.05	2257.26	2446.45	2489.37	3431.55	2952.05	2519.22	1246.06	1304.77	1576.34	1738.61	1705.99	1653.8	1516.8	1007.94	1304.77	1255.84	1533.11	1647.28	1073.18	1164.51	1161.25	1125.37	965.641	1220.55	1017.72	841.674	1366.49	1007.94	965.641	1122.11
	1563.56	448	308	600	560	650	546	1022	844.8	918.72	1114	1167.88	1333.25	3514.7	4163.31	3964.27	4147.8	3589.76	3700.72	2620.52	2937.08	3063.75	4180.44	3594.42	3135.39	1432.64	1507.7	1789.42	2082.06	2163.65	1958.05	1778.56	1171.57	1507.7	1533.81	1876.47	1869.94	1373.9	1413.06	1220.52	1400.01	1090.18	1532.43	1119.35	1037.95	1602.31	1165.04	1090.18	1282.52
	1565	512	320	614	610	728	619	992	1045	951.896	1182	1135.2	1303.49	4134.24	4680.42	4700.76	4891.86	4339.97	4160.37	3193.75	3494.18	3650.16	5029.01	4478.53	3918.72	1756.89	1743.83	2121.86	2547.16	2576.55	2426.34	2125.9	1502.17	1743.83	1838.53	2351.23	2217.34	1623	1642.59	1485.84	1623	1283.66	1772.3	1342.16	1133.41	1915.23	1391.14	1283.66	1619.73
	1566.44	562	352	658	686	784	655	922	1078	949.344	1246	1071.56	1214.21	4863.01	5077.47	5674.41	5715.99	4990.46	4513.31	3617.84	4153.82	3992.73	5719.26	5345.76	4680.99	2019.72	2068.74	2561.35	2911.92	3160.3	2859.63	2395.55	1735.39	2068.74	2107.96	2738.71	2676.61	1862.85	1951.09	1771.34	1849.77	1438.31	1950.37	1627.54	1353.32	2158.15	1634.07	1438.31	1875.92
	1567.88	564	342	612	640	768	668	788	1115.4	870.232	1084	997.6	1113.02	4984.49	5265.35	5859.07	6086.7	5367.15	4680.31	3980.39	4444.83	4217.43	6403.95	5887.19	5172.68	2161.91	2279.65	2644.7	3352.43	3545.4	3067.88	2662.32	1910.07	2279.65	2482.43	3061.34	2763.71	2053.97	2109.58	1900.25	1959.13	1589.85	2281.22	1792.32	1504.8	2398.49	1782.51	1589.85	2001.64
	1569.32	516	344	573	612	716	624	682	1058.2	740.08	998	846.24	1005.89	4837.21	4937.44	6022.5	6129.98	5259.41	4388.84	3875.01	4562.3	4099.62	6535.8	6143.54	5188.66	2166.6	2287.7	2718.47	3259.72	3613.18	3328.45	2785.16	2048.78	2287.7	2516.79	3217.17	2840.8	2130.6	2160.06	1894.96	2042.23	1443.54	2386.79	1760.77	1440.26	2509.15	1819.68	1443.54	2133.87
	1570.75	492	304	492	538	662	507	568	961.4	714.56	848	674.24	952.32	4309.3	4509.05	5879.9	5602.74	4911.81	4008.04	3680.58	4247.08	3739.87	5995.69	6100	5052.87	2085.88	2157.92	2654.11	3182.85	3703.51	3199.23	2678.58	1987.65	2157.92	2531.22	3087.89	2773.54	2033.49	2135	1859.94	2118.63	1460.64	2287.4	1833.74	1545.78	2413.14	1873.04	1460.64	2056.41
	1572.19	412	282	497	490	574	538	464	809.6	592.064	728	536.64	913.632	3606.9	3969.32	5278.33	4920.59	4258.83	3528.28	3207.23	3767.43	3140.24	5284.23	5365.66	4503.28	1900.1	1962.34	2382.56	2820.66	3266.2	2958.25	2345.63	1945.96	1962.34	2244.08	2817.38	2489.78	1893.54	1893.54	1644.57	1801.81	1261.43	2076.6	1631.46	1372.83	2113.18	1654.39	1261.43	1916.48
	1573.63	360	240	453	430	526	408	350	655.6	558.888	620	442.04	883.872	2962.89	3348	4356.62	4073.97	3375.85	2976	2694.13	3100.54	2596.14	4214.9	4518.31	3877.57	1592.88	1645.32	1966.52	2507.31	2835.06	2595.8	1946.85	1619.1	1645.32	1982.9	2372.93	2055.01	1638.76	1605.99	1373.28	1520.77	1052.24	1785.73	1396.23	1101.41	1753.92	1527.33	1052.24	1484.72
	1575.07	328	198	437	348	426	364	322	539	495.088	482	362.92	845.184	2423.35	2844.33	3587.21	3161.18	2656.18	2528.29	2042.96	2443.03	2064.62	3407.12	3525.17	2938.69	1242.83	1367.44	1619.22	1934.75	2259.39	2065.91	1574.03	1347.76	1367.44	1682.24	1928.19	1692.08	1331.37	1347.76	1151.01	1354.32	892.097	1432.1	1190.36	856.02	1418.05	1239.55	892.097	1314.97
	1576.5	276	166	421	310	358	341	254	495	438.944	456	326.8	860.064	1837.43	2447.3	2733.7	2441.15	2060.54	2175.38	1624.15	1912.89	1556.38	2608.49	2842.86	2397.74	1040.12	1079.49	1233.95	1515.88	1857.11	1611.03	1296.04	1076.21	1079.49	1299.32	1479.79	1289.48	1036.83	1118.86	971.212	1112.3	695.717	1161.64	961.368	748.223	1167.6	977.774	695.717	1063.08
	1577.94	284	168	363	264	316	317	252	420.2	451.704	452	292.4	726.144	1500.34	2060.92	2303.76	1904.15	1546.3	1831.93	1280.38	1447.81	1304.57	2025.63	2072.99	1815.76	833.888	860.152	1039.89	1204.87	1339.47	1247.55	1057.13	902.831	860.152	1024.3	1181.89	1086.68	847.02	896.265	755.095	929.096	574.619	977.882	761.661	571.335	952.369	768.228	574.619	873.284
	1579.38	250	164	377	254	298	304	242	363	403.216	402	285.52	645.792	1228.48	2006.55	1942.84	1579.95	1264.61	1783.6	1034.68	1179.21	1030.8	1566.81	1593.09	1354.31	689.789	752.198	876.97	968.989	1060.96	978.843	926.288	735.775	752.198	844.17	955.85	916.434	693.074	725.921	666.796	781.761	512.479	863.484	630.664	463.202	834.494	643.803	512.479	725.921
	1580.81	234	158	345	250	304	281	216	349.8	415.976	368	278.64	547.584	1130.4	1748.59	1609.24	1393.28	1084.39	1554.3	870.801	1048.25	955.546	1432.71	1319.11	1193.08	663.78	634.206	726.388	811.652	841.226	860.943	726.215	627.634	634.206	699.927	791.936	759.075	598.059	663.78	588.201	683.496	410.794	755.855	575.057	430.512	654.248	548.769	410.794	598.059
	1582.25	236	136	377	222	278	278	180	347.6	413.424	350	264.88	461.28	1061.73	1660.39	1372.82	1160.34	995.985	1475.9	818.483	897.373	834.743	1130.76	1115.26	1001.29	581.813	601.536	619.67	742.88	759.316	779.038	677.139	522.646	601.536	611.397	726.445	647.555	568.665	568.665	476.627	604.823	420.781	648.081	512.785	397.77	610.035	486.488	420.781	555.517
	1583.68	222	140	338	222	274	273	200	303.6	400.664	360	237.36	422.592	900.941	1598.02	1401.13	1127.82	868.06	1420.46	782.57	812.163	778.763	1012.74	1014.61	897.908	512.945	581.995	632.45	667.486	680.638	703.655	674.062	526.097	581.995	601.724	605.012	660.91	549.114	499.792	476.776	572.131	414.345	550.692	512.945	374.884	607.263	447.183	414.345	489.928
	1585.12	238	148	366	236	294	291	206	301.4	377.696	338	239.08	354.144	891.457	1491.38	1338.96	1049.35	875.01	1325.67	697.376	789.482	763.947	947.379	939.857	860.331	486.847	490.137	604.389	578.954	634.875	648.033	605.27	493.426	490.137	555.927	559.217	631.586	519.742	526.322	476.979	542.769	345.454	564.875	496.716	325.714	545.288	444.084	345.454	486.847
	1586.55	234	134	338	228	260	237	178	310.2	398.112	344	239.08	348.192	892.028	1429.38	1228.17	944.694	806.446	1270.56	638.574	727.447	658.322	901.903	860.521	769.731	477.284	506.909	554.377	595.783	566.158	589.199	595.783	457.535	506.909	526.659	526.659	579.324	467.41	450.951	464.118	513.492	368.747	582.682	470.701	332.531	536.741	394.994	368.747	493.742
	1587.98	218	142	361	210	282	260	190	308	354.728	320	230.48	342.24	774.211	1375.05	1236.23	886.225	787.389	1222.27	625.958	688.554	654.568	879.636	755.386	760.273	461.232	490.883	558.018	579.835	560.068	632.547	573.246	471.116	490.883	530.417	504.061	583.129	477.705	477.705	471.116	527.123	355.912	520.336	461.232	336.139	516.438	424.993	355.912	467.821
	1589.42	208	146	338	222	276	283	182	312.4	367.488	346	223.6	312.48	804.713	1339.4	1167.62	880.567	718.965	1190.58	600.236	705.773	692.145	831.097	767.964	705.265	497.998	448.528	527.049	461.72	550.766	577.15	570.554	432.038	448.528	504.594	514.488	550.766	471.614	455.124	441.932	501.296	333.204	499.911	448.528	320.008	514.013	399.058	333.204	465.018
	1590.85	206	144	350	214	272	255	182	303.6	372.592	334	230.48	270.816	815.506	1251.73	1112.92	855.126	759.378	1112.65	604.201	607.502	586.476	812.204	714.571	660.328	449.024	458.928	502.355	511.755	544.771	590.994	571.184	439.119	458.928	495.247	508.453	524.961	449.024	412.705	416.007	491.945	333.567	531.961	439.119	274.119	514.58	376.387	333.567	465.532
	1592.28	214	130	324	220	276	247	166	303.6	359.832	326	230.48	285.696	763.459	1174.94	1128.07	813.034	717.189	1044.39	578.378	624.648	576.204	803.119	668.086	661.004	466.007	452.787	509.194	485.838	575.073	542.023	561.853	409.822	452.787	472.617	535.413	532.108	446.177	452.787	413.127	502.363	343.812	486.961	449.482	307.447	506.174	393.297	343.812	469.312
	1593.71	210	140	347	214	278	252	204	286	354.728	316	223.6	264.864	724.436	1131.31	1016.86	767.439	691.357	1005.61	635.122	638.43	541.891	757.515	649.771	608.15	479.65	433.339	458.995	466.418	489.573	525.961	529.268	413.491	433.339	453.186	482.957	479.65	420.107	433.339	433.339	456.494	360.645	480.377	413.491	301.089	476.818	360.564	360.645	459.802
	1595.14	206	128	343	200	266	270	180	308	359.832	304	218.44	291.648	725.001	1080.05	1094.85	734.932	675.343	960.047	602.512	632.307	524.889	721.69	636.09	590.798	463.471	423.745	494.2	486.644	483.334	513.128	480.023	433.676	423.745	446.918	473.402	516.439	420.434	463.471	443.608	480.023	314.566	501.806	433.676	311.254	432.453	350.914	314.566	433.676
	1596.58	202	142	340	206	256	242	164	279.4	382.8	300	215	255.936	775.274	1032.46	1074.65	745.456	659.315	917.739	622.87	599.678	547.104	715.638	620.03	581.074	424.082	467.152	485.081	447.274	540.042	506.91	510.223	381.011	467.152	437.334	493.658	506.91	470.466	417.455	397.577	460.526	328.081	477.622	457.213	271.744	459.66	364.445	328.081	437.334
	1598.01	214	138	336	220	278	244	182	310.2	382.8	296	225.32	273.792	742.836	962.535	1082.68	716.306	656.614	855.587	583.657	573.708	510.525	732.887	587.446	584.167	457.64	434.426	488.707	484.17	527.281	530.597	497.435	434.426	434.426	431.11	470.905	510.699	424.478	394.631	404.58	464.272	325.089	492.128	397.948	298.551	448.14	378.05	325.089	427.794
	1599.44	220	134	320	212	274	252	166	312.4	375.144	300	230.48	261.888	733.717	944.951	1027.6	737.037	647.397	839.956	547.797	587.637	484.893	657.357	588.111	538.859	461.478	461.478	463.845	478.078	494.678	504.638	507.958	401.718	461.478	461.478	484.718	484.718	444.878	408.358	411.678	451.518	328.797	475.09	451.518	275.658	457.62	375.158	328.797	424.958
	1600.87	234	130	352	198	266	265	184	308	364.936	294	242.52	252.96	771.235	979.835	993.697	714.722	691.452	870.964	558.48	595.048	535.823	678.155	600.746	544.672	468.725	465.4	448.541	435.482	485.346	521.913	495.319	422.185	465.4	468.725	498.643	468.725	435.482	438.806	418.86	438.806	352.511	479.229	425.509	252.744	446.233	368.996	352.511	428.833
	1602.3	208	140	347	206	278	250	186	294.8	387.904	306	228.76	276.768	752.302	969.92	1016.21	695.713	599.178	862.151	585.863	565.891	523.405	715.685	622.955	568.452	492.658	446.055	458.701	452.712	499.315	535.932	529.274	439.397	446.055	452.712	486	479.343	439.397	462.699	402.781	466.028	342.992	479.875	432.74	276.392	476.823	349.521	342.992	439.397
	1603.72	226	130	331	216	286	257	186	272.8	364.936	282	232.2	279.744	759.923	937.404	1052.83	709.928	633.269	833.248	559.943	593.273	497.757	709.928	590.416	528.152	446.621	446.621	475.231	469.952	473.285	493.283	489.95	433.289	446.621	429.956	446.621	496.616	403.292	416.624	393.293	476.618	336.744	480.484	436.622	296.735	441.396	359.963	336.744	436.622
	1605.15	226	138	324	216	256	273	164	286	354.728	310	228.76	264.864	717.385	897.148	1075.21	717.385	680.682	797.465	597.265	577.245	482.94	690.692	610.135	539.002	473.808	430.431	485.335	437.105	473.808	537.205	483.818	417.084	430.431	447.115	463.798	507.175	453.788	387.054	393.728	480.481	333.761	523.458	420.421	280.359	435.872	363.698	333.761	430.431
	1606.58	224	132	329	222	272	265	178	310.2	375.144	316	215	247.008	728.076	901.746	1026.65	714.717	708.038	801.552	571.106	601.164	533.928	708.038	605.935	557.49	460.892	440.854	463.417	434.174	514.329	484.271	490.951	427.494	440.854	457.553	464.232	484.271	464.232	414.135	437.514	467.572	340.742	477.925	470.912	273.93	442.298	360.698	340.742	450.873
	1608.01	204	138	334	220	284	265	180	301.4	375.144	316	223.6	252.96	708.634	917.547	1119.64	701.949	675.208	815.597	531.475	584.957	505.79	705.291	587.345	617.098	467.966	464.623	505.39	464.623	481.336	534.818	508.077	431.197	464.623	451.253	447.91	528.133	457.938	414.484	387.743	491.364	337.683	499.586	414.484	267.472	457.727	367.687	337.683	427.854
	1609.44	212	136	370	228	278	270	178	314.6	380.248	310	251.12	306.528	756.079	895.753	1078.05	655.715	652.369	796.225	568.732	608.878	501.822	705.897	580.681	576.452	441.604	451.64	486.616	418.185	465.022	518.55	518.55	418.185	451.64	458.331	488.441	508.514	471.713	431.567	428.222	495.132	324.596	503.563	454.986	291.133	467.162	381.385	324.596	408.149
	1610.86	202	130	359	222	292	263	174	294.8	362.384	302	237.36	252.96	790.294	949.358	1093.29	679.787	663.044	843.874	559.234	606.116	519.93	652.997	617.119	577.008	445.378	425.285	493.494	482.213	485.562	495.608	512.352	411.891	425.285	465.47	495.608	515.701	448.726	415.239	425.285	478.865	334.97	514.696	405.193	288.074	461.578	375.055	334.97	478.865
	1612.29	224	136	317	220	274	270	172	294.8	382.8	290	230.48	273.792	717.398	976.785	1058.93	730.807	687.227	868.253	596.714	590.01	553.575	740.864	622.575	551.845	482.735	455.917	477.988	459.269	489.44	529.668	512.906	408.984	455.917	422.393	449.212	499.497	425.746	442.507	425.746	479.383	335.342	529.467	462.621	274.98	462.077	368.756	335.342	429.098
	1613.72	202	144	350	236	260	270	172	312.4	372.592	314	221.88	252.96	701.425	917.474	1102.81	688	704.781	815.532	567.181	617.522	494.583	677.932	575.331	565.374	449.717	463.142	497.794	486.634	476.566	506.771	547.044	419.512	463.142	483.278	473.21	520.195	432.937	426.225	426.225	463.142	339.072	512.275	432.937	298.786	492.832	355.747	339.072	443.005
	1615.14	218	134	334	218	296	291	180	314.6	377.696	316	221.88	279.744	725.677	884.419	1054.11	739.115	671.923	786.15	567.775	614.81	508.363	692.081	645.526	542.707	440.11	453.548	475.811	477.065	453.548	530.819	487.144	403.154	453.548	446.829	480.425	497.223	463.627	416.592	413.233	530.819	366.283	530.618	433.39	302.435	438.868	342.681	366.283	433.39
	1616.57	228	134	357	212	282	273	180	314.6	375.144	300	228.76	267.84	756.499	904.016	1083.44	672.443	692.617	803.57	588.388	551.403	493.272	695.979	602.797	571.577	484.159	450.537	489.05	490.884	514.419	558.128	541.317	433.726	450.537	487.521	470.71	511.057	450.537	440.45	406.828	467.348	346.364	498.953	447.175	279.109	487.673	353.033	346.364	410.19
	1617.99	212	134	336	216	270	270	182	308	372.592	314	216.72	270.816	746.804	930.982	1012.69	703.072	726.62	827.54	578.605	649.249	513.45	692.98	612.725	561.526	464.23	410.406	457.115	477.685	514.689	541.601	491.141	410.406	410.406	454.138	521.417	477.685	447.41	407.042	413.77	470.957	336.436	524.175	437.318	299.428	442.469	353.218	336.436	433.954
	1619.42	220	148	352	232	276	273	178	305.8	370.04	310	247.68	267.84	753.816	893.474	1098.69	720.164	673.05	794.199	615.841	558.632	515.857	723.529	646.609	556.561	440.848	481.231	495.932	467.77	477.866	524.979	491.327	413.926	481.231	461.039	514.883	518.249	430.752	434.117	410.561	467.77	350.021	506.538	447.578	255.785	442.637	403.83	350.021	461.039
	1620.84	228	146	320	230	298	276	196	305.8	375.144	326	249.4	258.912	730.514	840.764	1120.48	646.354	700.216	747.346	605.957	616.056	533.756	723.781	603.552	551.576	464.567	444.368	505.769	461.2	464.567	575.659	531.895	437.635	444.368	464.567	441.002	528.529	464.567	424.17	447.735	498.231	336.68	517.42	464.567	299.645	479.185	380.406	336.68	400.605
	1622.27	216	132	363	220	298	296	188	303.6	352.176	322	232.2	276.768	777.952	913.084	1078.09	697.126	666.816	811.63	572.519	619.667	545.045	727.436	620.629	626.921	471.486	474.854	486.633	484.957	501.796	542.209	488.325	461.383	474.854	498.428	468.118	508.531	474.854	424.337	444.544	518.635	353.661	535.474	468.118	299.77	439.932	353.615	353.661	471.486
	1623.69	242	146	359	226	288	273	176	319	362.384	340	227.04	291.648	737.887	894.562	1100.03	737.887	660.392	795.166	623.329	593.005	532.002	724.41	589.636	552.055	481.817	454.862	496.536	454.862	508.772	502.033	552.573	438.015	454.862	461.601	468.339	518.88	458.231	427.907	454.862	468.339	367.314	539.298	427.907	283.068	497.814	360.52	367.314	461.601
	1625.12	216	140	361	220	272	276	182	321.2	387.904	326	242.52	285.696	704.573	876.081	1100.62	731.542	741.656	778.739	600.067	616.923	523.418	674.233	638.113	586.064	468.592	455.107	496.803	495.561	488.819	542.757	536.015	387.684	455.107	468.592	485.448	519.159	458.478	441.622	461.849	498.932	360.775	511.001	461.849	337.173	482.896	360.714	360.775	468.592
	1626.54	218	146	345	220	298	239	196	323.4	377.696	320	254.56	303.552	772.457	929.73	1101.27	745.471	752.218	826.427	600.425	586.932	552.579	725.232	652.95	607.172	482.364	458.752	497.1	492.483	505.976	519.469	526.215	448.632	458.752	445.259	492.483	519.469	445.259	418.273	448.632	512.722	381.24	539.91	438.513	300.269	474.068	381.169	381.24	468.871
	1627.96	218	146	368	230	282	276	184	330	377.696	336	237.36	306.528	820.229	888.581	1130.63	783.099	722.341	789.85	648.082	607.577	570.713	745.969	638.92	641.331	479.31	459.058	510.351	469.184	529.942	543.444	529.942	448.932	459.058	482.686	465.809	533.317	472.56	418.553	398.3	492.812	391.634	504.491	448.932	320.735	477.425	381.423	391.634	462.433
	1629.38	234	132	359	226	284	278	200	319	367.488	324	227.04	306.528	790.459	957.672	1110.02	766.813	736.411	851.264	682.362	678.984	513.372	726.277	685.258	610.645	459.412	472.924	501.048	469.546	530.351	567.509	506.705	452.656	472.924	486.437	506.705	523.595	489.815	459.412	435.766	486.437	344.645	515.623	435.766	300.72	456.491	388.474	344.645	459.412
	1630.8	228	152	380	234	300	263	192	325.6	370.04	330	251.12	306.528	794.54	962.323	1168.34	791.159	784.397	855.398	635.632	652.537	580.557	797.921	676.204	657.998	503.772	520.677	527.374	490.248	564.631	527.439	547.725	415.866	520.677	486.867	507.153	551.106	476.724	456.438	466.581	510.534	409.213	541.166	459.819	294.227	493.446	402.342	409.213	469.962
	1632.23	224	136	370	234	272	309	194	321.2	377.696	324	245.96	315.456	768.217	883.28	1169.45	744.527	798.675	785.138	666.69	643.001	509.859	724.222	681.678	627.382	504.248	500.864	527.873	497.48	544.859	527.938	527.938	453.485	500.864	470.406	517.785	551.627	460.253	439.948	467.022	511.017	392.667	509.393	487.327	335.121	475.62	341.806	392.667	470.406
	1633.65	246	136	359	218	296	265	182	325.6	400.664	330	252.84	294.624	833.252	960.272	1141.76	748.572	741.798	853.575	657.118	640.182	588.304	823.091	699.216	664.413	541.953	494.532	515.373	531.791	535.178	569.05	521.629	447.111	494.532	487.757	569.05	538.565	484.37	460.66	474.209	525.017	369.277	513.432	443.724	335.398	469.936	416.626	369.277	467.434
	1635.07	242	140	352	230	296	307	188	330	375.144	320	254.56	288.672	766.027	945.67	1135.35	823.649	759.248	840.596	701.627	654.174	575.323	762.638	704.532	685.722	518.594	501.646	512.479	494.867	555.878	593.163	555.878	444.025	501.646	447.414	532.152	535.541	464.362	467.751	477.92	518.594	359.327	546.116	467.751	335.598	500.791	423.688	359.327	508.425
	1636.49	230	148	357	232	288	276	192	319	403.216	334	245.96	291.648	807.015	923.151	1157.35	745.981	830.751	820.579	647.647	674.773	564.393	759.544	690.274	693.814	528.968	491.669	522.413	518.796	559.485	559.485	562.876	498.451	491.669	488.278	528.968	545.922	447.588	430.634	450.979	535.75	369.613	521.169	454.37	322.14	507.095	410.289	369.613	457.761
	1637.91	230	146	359	232	320	307	198	314.6	382.8	330	266.6	261.888	854.599	946.163	1236.59	820.687	793.557	841.034	647.732	674.862	568.93	841.034	683.098	673.036	539.211	474.777	558.18	529.038	505.299	552.777	593.472	444.256	474.777	518.864	532.429	583.298	478.169	451.039	464.604	518.864	389.996	553.59	457.821	339.127	534.659	400.17	389.996	484.951
	1639.33	236	148	359	226	296	296	212	297	380.248	320	240.8	279.744	830.872	942.362	1171.9	813.916	824.09	837.655	657.915	624.002	591.249	773.22	639.505	636.524	505.306	478.175	528.98	508.697	562.958	576.524	562.958	451.045	478.175	478.175	495.132	552.784	461.219	444.262	457.828	529.045	376.443	496.081	454.436	305.224	507.169	406.958	376.443	437.48
	1640.74	230	150	368	242	298	268	186	330	385.352	318	235.64	312.48	827.543	911.908	1207.94	769.886	780.061	810.585	664.747	664.747	539.974	763.103	654.089	636.572	488.386	484.994	545.248	491.777	539.259	556.217	549.434	451.079	484.994	484.994	512.127	569.784	501.952	434.121	430.729	546.043	356.14	510.499	434.121	291.695	494.986	383.247	356.14	471.428
	1642.16	226	128	361	232	290	265	188	310.2	380.248	342	242.52	270.816	807.399	870.159	1201.06	746.335	759.905	773.475	661.524	681.879	571.357	800.614	702.718	657.61	512.257	454.586	542.14	498.688	508.865	576.714	566.536	461.371	454.586	471.548	515.65	566.536	471.548	468.156	464.763	505.472	393.571	525.013	495.295	298.571	510.393	403.699	393.571	434.231
	1643.58	242	156	373	244	288	273	174	323.4	390.456	324	209.84	294.624	739.88	882.002	1086.47	729.698	780.608	784.002	644.85	651.638	542.585	739.88	637.577	610.91	543.031	498.91	490.417	495.516	546.425	566.789	576.971	424.243	498.91	481.94	468.365	512.486	454.789	468.365	417.455	505.698	366.605	554.028	441.213	288.532	519.794	369.94	366.605	461.577
	1645	212	152	354	228	296	270	186	323.4	400.664	326	256.28	300.576	794.632	920.703	1166.28	719.923	801.424	818.403	631.631	567.109	513.848	736.902	652.491	611.255	489.004	461.837	526.44	475.421	495.796	543.338	553.526	451.65	461.837	519.567	461.837	550.13	468.629	434.671	424.483	492.4	380.402	532.743	465.233	305.68	498.672	393.92	380.402	516.171
	1646.42	226	138	368	238	286	291	190	310.2	375.144	320	240.8	285.696	788.313	871.562	1080.53	723.753	788.313	774.722	615.02	625.214	529.805	778.12	648.029	619.464	496.094	455.319	487.737	499.492	533.471	560.654	560.654	445.125	455.319	451.921	489.298	509.685	462.115	451.921	455.319	533.471	367.037	500.646	475.706	299.067	505.094	373.769	367.037	472.308
	1647.83	216	148	380	214	284	302	188	308	390.456	340	239.08	288.672	754.793	868.266	1110.02	727.593	778.592	771.792	649.394	656.194	570.389	693.593	638.708	596.302	537.195	475.995	501.048	499.795	503.195	530.395	554.195	445.396	475.995	452.196	516.795	523.595	462.395	441.996	431.796	530.395	387.668	522.575	506.595	302.653	499.275	360.396	387.668	448.796
	1649.25	232	144	370	226	282	294	194	305.8	395.56	330	223.6	285.696	799.51	849.692	1089.1	748.477	724.662	755.282	636.206	646.412	510.326	728.064	636.692	580.986	483.108	442.282	491.606	459.293	540.945	493.315	547.749	432.076	442.282	486.51	462.695	513.728	479.706	421.869	452.489	520.532	333.484	522.914	479.706	309.663	493.468	391.25	333.484	466.097
	1650.67	216	148	366	230	298	291	170	325.6	403.216	316	233.92	282.72	752.435	846.489	1111.56	704.769	745.625	752.435	643.485	578.796	506.222	725.197	637.162	607.605	510.702	469.846	501.743	483.465	486.87	537.94	527.726	449.418	469.846	490.274	493.679	524.321	503.893	446.013	428.99	510.702	391.633	494.429	459.632	306.495	475.429	381.324	391.633	449.418
	1652.08	212	136	382	230	280	304	180	316.8	400.664	324	230.48	279.744	718.987	862.53	1061.92	701.95	705.357	766.693	603.132	633.799	504.403	746.248	625.524	563.552	528.166	470.238	479.336	460.016	487.276	548.611	517.944	439.57	470.238	494.091	490.683	500.906	463.423	453.201	453.201	494.091	374.922	502.065	446.386	306.754	466.616	374.828	374.922	456.608
	1653.5	248	148	350	236	298	260	190	323.4	398.112	326	227.04	249.984	804.874	882.462	1127.91	740.075	716.201	784.411	658.223	610.476	513.816	740.075	628.504	574.535	480.878	453.594	509.124	494.52	525.214	528.625	525.214	429.721	453.594	463.826	467.236	532.035	480.878	446.773	457.005	511.572	375.241	535.036	480.878	310.426	473.166	364.922	375.241	457.005
	1654.91	204	148	363	232	282	278	180	316.8	415.976	332	240.8	264.864	774.802	863.972	1005.81	675.818	696.298	767.975	583.661	593.901	518.72	699.711	611.942	564.495	508.57	457.372	454.008	491.504	477.851	508.57	505.157	433.479	457.372	467.612	498.331	474.438	484.678	460.785	440.306	511.984	368.698	528.231	464.198	327.732	455.096	385.694	368.698	464.198
	1656.33	226	144	375	228	292	289	178	316.8	349.624	332	209.84	273.792	666.01	829.951	1115.07	689.918	672.841	737.734	625.025	601.117	498.834	741.15	600.141	609.524	508.9	461.084	503.327	447.422	508.9	549.885	532.808	423.514	461.084	498.654	515.731	525.977	467.915	440.591	447.422	536.224	372.331	499.61	457.668	314.261	480.007	338.128	372.331	467.915
	1657.74	208	136	354	232	274	304	180	305.8	380.248	314	237.36	247.008	724.394	799.567	1122.81	683.391	748.313	710.726	563.797	611.635	501.303	714.143	583.323	557.226	471.54	440.787	506.821	437.37	471.54	533.045	526.211	430.536	440.787	444.204	498.875	529.628	461.289	427.119	430.536	512.543	386.143	539.674	478.374	304.13	474.064	389.533	386.143	447.621
	1659.16	236	132	375	226	284	286	188	336.6	393.008	306	228.76	270.816	704.06	799.758	1130.32	686.971	751.909	710.896	615.198	601.527	510.416	717.731	571.255	562.617	516.083	447.727	510.212	478.487	461.399	516.083	533.172	440.892	447.727	478.487	481.905	533.172	481.905	447.727	437.474	492.158	372.544	576.03	471.652	307.605	480.335	389.625	372.544	423.803
	1660.57	226	142	366	228	320	289	190	323.4	393.008	320	208.12	273.792	731.453	826.73	1050.7	745.125	690.437	734.871	577.643	584.479	494.711	687.019	559.088	541.622	540.045	488.775	474.269	461.431	492.193	526.373	526.373	461.431	488.775	464.849	444.341	495.611	451.177	447.759	440.923	451.177	382.814	499.986	478.521	273.439	474.21	375.981	382.814	461.431
	1661.98	244	144	336	244	300	294	176	316.8	380.248	316	225.32	273.792	731.443	819.028	1115.9	659.666	680.174	728.025	622.068	587.889	499.202	666.502	585.936	541.615	481.932	451.171	503.7	461.424	495.604	543.455	567.381	447.753	451.171	488.768	464.842	526.366	451.171	437.499	372.557	502.44	338.38	576.062	481.932	270.02	511.154	369.139	338.38	464.842
	1663.4	250	148	382	226	302	286	178	301.4	364.936	320	225.32	261.888	734.896	769.077	1065.22	673.369	714.387	683.624	584.498	584.498	510.469	659.697	554.224	528.494	495.627	464.864	480.827	495.627	478.537	519.554	509.3	458.028	464.864	488.791	461.446	502.464	430.683	454.61	413.592	505.882	376.02	510.872	468.282	287.143	458.829	362.321	376.02	410.174
	1664.81	222	132	359	218	300	302	190	314.6	387.904	326	232.2	279.744	707.763	792.387	1043.8	649.637	711.182	704.344	601.769	612.027	494.876	700.924	551.947	536.542	492.357	444.489	471.155	447.908	502.614	529.967	523.129	451.327	444.489	451.327	495.776	492.357	461.584	447.908	441.069	492.357	335.14	525.523	468.423	259.904	471.287	352.172	335.14	485.518
	1666.22	244	140	361	246	274	291	180	332.2	372.592	320	230.48	261.888	721.96	762.164	1131.59	691.165	674.057	677.479	561.144	574.83	468.22	691.165	535.238	518.505	482.447	448.231	510.786	472.182	455.074	550.879	537.193	434.544	448.231	465.339	458.496	533.771	448.231	461.917	441.388	472.182	321.736	576.678	461.917	284.086	483.958	359.269	321.736	441.388
	1667.63	234	144	373	228	278	252	186	332.2	400.664	322	228.76	247.008	698.835	763.066	1096.62	654.301	688.558	678.281	568.659	585.788	500.326	685.132	584.809	574.457	472.741	455.613	495	452.187	469.315	510.423	517.275	455.613	455.613	452.187	469.315	517.275	462.464	459.038	448.761	500.146	387.261	526.524	465.89	298.157	466.014	404.228	387.261	479.592
	1669.04	228	130	375	238	294	296	178	323.4	408.32	320	213.28	261.888	686.146	829.808	1018.24	754.76	706.73	737.607	593.516	600.378	467.211	672.423	558.719	540.999	445.995	425.41	459.619	445.995	487.164	511.179	524.902	445.995	425.41	445.995	439.133	480.302	459.718	456.287	425.41	500.886	339.784	516.394	456.287	247.116	472.885	336.211	339.784	459.718
	1670.45	244	152	377	244	294	286	174	319	393.008	322	240.8	244.032	704.312	753.699	1128.96	676.827	711.183	669.955	618.42	584.064	492.747	676.827	542.345	533.85	480.994	443.201	509.597	463.815	480.994	542.836	484.429	432.894	443.201	456.944	450.073	532.529	443.201	443.201	446.637	501.608	371.168	549.913	484.429	288.686	436.423	367.617	371.168	470.687
	1671.86	218	140	393	210	314	302	170	301.4	377.696	314	252.84	252.96	746.315	773.828	1042.64	656.894	619.063	687.847	581.231	608.745	481.946	718.801	528.169	550.278	498.689	457.419	470.633	460.858	460.858	543.399	533.082	426.465	457.419	481.493	481.493	491.811	488.372	419.587	447.101	512.446	357.732	546.839	450.54	295.817	480.254	392.073	357.732	464.297
	1673.27	242	152	393	228	288	291	170	334.4	364.936	314	230.48	291.648	701.922	747.082	1072.29	708.803	660.632	664.073	581.494	564.29	482.164	670.955	550.527	510.825	509.237	478.27	484.016	416.336	471.389	536.764	502.356	436.981	478.27	474.829	481.711	505.797	461.066	447.303	419.777	509.237	354.401	506.966	440.421	282.145	452.573	378.487	354.401	450.744
	1674.68	230	150	373	220	288	299	172	301.4	393.008	318	215	247.008	667.494	719.964	1116.02	629.646	681.256	639.968	584.917	605.561	477.622	615.883	545.595	534.63	495.459	471.374	503.756	443.849	495.459	522.985	498.9	423.205	471.374	474.815	481.696	526.425	474.815	423.205	464.493	495.459	330.289	492.363	481.696	282.122	449.459	392.238	330.289	464.493
	1676.09	234	126	384	222	298	315	174	319	400.664	310	221.88	247.008	677.703	777.896	1013.73	602.02	684.583	691.463	546.978	584.82	452.647	670.822	547.961	523.956	509.137	454.095	457.585	457.535	423.134	502.257	485.056	450.655	454.095	443.775	443.775	478.176	478.176	440.335	426.574	491.936	350.897	521.452	464.416	309.615	436.987	392.173	350.897	457.535
	1677.5	242	154	393	246	306	299	164	338.8	400.664	314	211.56	255.936	729.377	801.196	1072.18	639.925	719.055	712.174	574.556	567.675	457.218	691.532	511.154	513.422	491.985	491.985	483.968	436.938	450.7	522.949	526.39	436.938	491.985	478.223	443.819	505.747	457.581	450.7	478.223	498.866	354.423	510.564	436.938	278.721	474.225	361.248	354.423	419.736
	1678.91	234	132	366	236	302	268	162	330	423.632	324	225.32	244.032	702.28	797.811	1080.13	623.101	657.527	709.165	592.118	612.774	477.88	664.412	548.349	521.678	471.629	471.629	487.557	433.761	454.417	516.382	468.187	430.319	471.629	475.072	471.629	509.497	475.072	454.417	450.974	488.842	337.472	510.874	447.531	292.705	421.79	395.893	337.472	461.302
	1680.32	246	142	377	236	310	309	172	314.6	403.216	310	221.88	252.96	737.51	783.174	1081.31	630.675	672.03	696.155	616.889	589.319	485.204	661.691	524.331	538.155	503.161	444.574	488.09	437.681	503.161	534.178	544.517	448.02	444.574	465.252	451.467	510.054	420.45	458.359	427.342	516.946	351.658	540.657	454.913	306.839	490.556	361.863	351.658	423.896
	1681.73	224	142	400	224	314	286	174	334.4	387.904	296	240.8	247.008	666.021	757.038	1060.8	628.062	666.021	672.923	569.397	545.24	476.768	686.727	510.239	507.015	479.673	445.165	478.832	458.968	500.379	531.437	524.535	441.714	445.165	458.968	465.87	500.379	469.321	448.615	448.615	524.535	341.764	501.138	434.812	283.077	472.554	389.95	341.764	452.066
	1683.13	254	152	363	248	316	281	176	325.6	372.592	302	230.48	261.888	715.233	757.991	1047.49	635.763	694.502	673.77	580.479	587.39	491.007	635.763	540.497	515.627	501.009	466.456	472.821	438.815	487.188	504.464	504.464	435.359	466.456	466.456	463.001	494.098	463.001	418.083	452.635	507.919	324.888	509.094	428.449	259.219	454.472	369.71	324.888	469.912
	1684.54	234	144	414	250	292	276	174	319	421.08	324	216.72	252.96	636.396	750.965	1063.19	632.937	684.817	667.524	553.388	584.516	482.393	684.817	533.624	524.122	473.838	473.838	479.911	421.958	453.086	539.553	498.049	449.627	473.838	473.838	466.921	501.507	463.462	466.921	428.875	529.177	328.644	494.936	456.545	300.969	448.693	363.161	328.644	432.334
	1685.95	240	150	403	248	276	294	150	310.2	405.768	318	223.6	255.936	647.245	747.619	1056.64	633.4	668.012	664.55	581.482	619.555	482.746	626.477	551.32	489.893	474.184	456.878	476.95	439.572	467.262	533.025	522.641	456.878	456.878	453.417	443.034	498.413	439.572	446.495	425.728	508.796	366.951	520.979	484.568	301.177	470.848	349.581	366.951	463.801
	1687.35	240	162	393	232	314	312	170	303.6	413.424	308	227.04	247.008	709.981	771.455	1064.63	619.935	682.275	685.738	644.178	526.425	480.764	613.008	521.972	530.155	498.718	439.842	480.557	432.915	509.108	519.498	522.962	436.379	439.842	474.475	484.865	502.182	443.305	439.842	471.012	512.572	367.18	517.628	509.108	273.653	471.137	353.259	367.18	460.622
	1688.76	212	136	407	224	290	302	150	319	387.904	308	235.64	244.032	658.473	783.669	1131.46	644.61	641.144	696.595	616.885	564.9	449.166	603.022	514.896	530.51	492.122	412.412	510.726	454	460.931	502.519	509.45	408.946	412.412	474.793	485.19	533.709	436.671	433.206	443.603	471.328	318.912	517.975	467.862	284.247	458.964	356.961	318.912	474.793
	1690.17	230	150	412	242	310	299	190	319	390.456	336	233.92	264.864	700.635	776.509	977.975	627.797	655.545	690.23	589.644	575.77	451.816	631.266	542.571	525.61	468.246	450.904	441.444	416.219	485.589	520.274	502.931	409.282	450.904	426.624	468.246	461.309	450.904	450.904	447.435	527.211	353.881	496.341	475.183	284.492	453.091	360.723	353.881	471.715
	1691.57	238	152	393	254	294	312	164	330	413.424	304	220.16	238.08	708.243	745.999	1059.86	645.751	635.336	663.11	531.182	604.09	475.086	617.977	523.247	486.049	499.936	465.219	478.408	430.501	451.331	503.408	510.352	472.162	465.219	465.219	444.388	499.936	475.634	465.219	447.86	531.182	333.384	537.293	447.86	298.657	459.777	371.48	333.384	458.275
	1692.97	236	134	375	222	310	320	170	323.4	400.664	314	240.8	247.008	684.612	778.007	1119.84	622.058	670.711	691.562	618.583	590.781	434.398	684.612	548.583	483.853	521.278	423.973	505.481	437.873	472.625	483.051	517.803	417.022	423.973	448.299	462.2	528.228	465.675	441.349	427.448	496.952	351.088	512.034	455.249	267.661	466.489	378.795	351.088	427.448
	1694.38	232	140	391	248	280	307	156	316.8	421.08	330	230.48	270.816	744.387	778.736	1135.64	605.249	667.861	692.21	612.206	553.073	455.401	664.383	524.251	500.361	486.982	459.155	512.612	441.762	466.111	507.853	539.159	448.719	459.155	438.284	466.111	535.68	480.025	431.327	434.805	507.853	354.891	516.201	455.676	288.784	485.729	382.629	354.891	473.068
	1695.78	226	128	393	230	300	299	154	321.2	408.32	298	225.32	244.032	703.276	763.768	1121.9	630.163	671.942	678.905	595.348	574.458	435.195	633.645	514.774	479.385	470.011	466.53	506.41	431.714	456.085	508.308	550.087	445.64	466.53	487.419	476.974	529.198	445.64	435.196	431.714	511.79	365.659	501.903	490.901	306.457	495.574	400.38	365.659	463.048
	1697.19	234	160	421	240	308	304	172	321.2	403.216	310	225.32	255.936	686.509	705.675	1071.23	658.63	651.661	627.267	568.025	595.904	463.114	616.813	505.299	512	512.268	446.057	483.539	407.724	498.329	505.298	543.631	397.269	446.057	473.935	463.481	505.298	498.329	432.117	432.117	484.39	369.498	520.841	473.935	324.182	489.758	379.845	369.498	480.905
	1698.59	222	150	380	236	290	335	168	312.4	421.08	294	230.48	258.912	701.183	765.284	1131.52	624.436	729.091	680.252	586.063	561.644	472.78	568.621	515.796	509.854	544.202	460.478	510.752	446.524	460.478	498.851	502.34	456.99	460.478	439.547	481.409	533.736	491.875	418.617	415.128	474.432	341.983	543.573	439.547	265.211	452.559	383.732	341.983	456.99
	1699.99	224	144	409	252	282	304	166	310.2	415.976	308	220.16	244.032	698.509	726.886	1051.4	604.211	677.554	646.121	604.211	579.763	454.95	653.106	503.924	497.016	495.942	481.971	474.586	471.494	443.553	548.33	541.345	454.031	481.971	495.942	468.001	495.942	461.016	443.553	440.061	534.36	359.856	507.188	474.986	276.006	487.698	398.15	359.856	450.539
	1701.39	242	144	405	238	312	273	170	305.8	418.528	300	235.64	226.176	692.351	778.895	1104.54	632.906	646.893	692.351	555.979	594.443	455.494	608.429	534.499	519.128	500.031	468.561	498.575	433.593	458.07	517.515	482.547	465.064	468.561	465.064	447.58	521.011	500.031	440.587	444.084	545.488	332.294	544.859	440.587	286.822	434.727	353.169	332.294	444.084
	1702.8	244	144	396	242	312	333	160	327.8	405.768	298	215	249.984	675.597	752.17	1038.95	623.089	686.099	668.596	595.086	595.086	488.228	637.091	492.571	473.915	511.073	430.562	468.967	406.058	472.568	521.575	525.075	455.065	430.562	472.568	465.567	490.07	493.571	444.564	427.061	507.573	371.15	530.606	434.062	248.601	473.041	381.555	371.15	469.067
	1704.2	236	158	398	236	304	307	170	321.2	418.528	318	237.36	258.912	644.658	741.007	1099.28	578.09	690.205	658.673	606.119	578.09	458.692	620.133	518.029	482.415	483.494	462.472	496.2	437.947	472.983	483.494	539.551	469.479	462.472	444.954	420.429	518.529	472.983	427.436	413.422	518.529	364.446	568.21	458.969	269.831	486.082	381.89	364.446	469.479
	1705.6	238	158	419	242	298	283	162	312.4	423.632	298	218.44	238.08	694.197	780.972	1062.89	652.125	645.112	694.197	606.546	529.413	461.322	620.57	483.334	520.513	511.883	473.316	479.775	431.244	448.774	508.377	487.34	466.304	473.316	480.328	459.292	501.365	445.268	480.328	441.762	518.895	336.643	497.999	480.328	322.616	439.045	396.183	336.643	483.834
	1707	264	158	398	234	306	328	146	314.6	433.84	320	225.32	244.032	740.274	738.082	1130.55	585.904	635.022	656.073	582.396	547.312	459.324	635.022	473.635	477.683	494.686	421.009	510.314	449.076	442.06	491.177	498.194	428.026	421.009	463.11	442.06	533.278	452.585	449.076	456.093	501.703	336.88	535.524	508.719	284.243	448.823	354.349	336.88	459.602
	1708.4	236	158	396	244	312	320	160	325.6	382.8	332	225.32	247.008	677.67	726.828	1079.36	589.889	688.204	646.069	544.243	625.002	475.866	610.957	501.606	513.182	509.13	481.04	487.206	424.861	459.973	516.153	526.687	459.973	481.04	477.529	488.063	509.13	466.996	442.417	449.439	470.507	368.784	539.678	502.108	277.466	474.493	382.726	368.784	481.04
	1709.8	232	160	409	226	304	299	168	316.8	431.288	318	227.04	261.888	681.876	743.385	1087.91	594.005	671.332	660.787	558.857	597.52	453.228	625.639	504.629	505.594	492.076	414.749	491.066	439.353	456.927	506.135	523.709	449.898	414.749	460.442	481.531	513.164	513.164	432.324	449.898	520.194	358.63	540.229	481.531	281.279	471.81	365.542	358.63	488.561
	1711.2	250	152	423	232	322	330	164	343.2	428.736	322	225.32	244.032	738.97	779.877	1104.09	668.592	665.073	693.224	608.771	601.733	472.274	665.073	482.593	517.008	531.355	464.496	498.371	439.863	468.014	496.166	520.798	453.939	464.496	439.863	443.382	520.798	492.647	436.344	478.571	524.317	341.447	533.396	471.533	299.206	469.187	387.08	341.447	492.647
	1712.6	240	148	380	236	320	315	160	314.6	438.944	318	225.32	244.032	701.051	733.197	1075.46	591.842	701.051	651.731	595.365	577.751	463.536	627.071	518.365	490.492	542.522	436.836	485.448	450.927	450.927	524.908	546.045	436.836	436.836	461.496	472.065	507.293	500.247	447.404	454.45	521.385	366.481	545.199	486.156	285.432	491.932	369.901	366.481	493.202
	1714	232	144	403	234	302	286	166	325.6	415.976	296	225.32	226.176	666.438	781.478	1031.6	610.02	624.125	694.647	602.968	588.863	494.122	638.229	506.251	488.233	521.867	458.397	465.652	426.661	458.397	539.497	490.132	440.766	458.397	440.766	447.818	486.606	490.132	430.188	468.975	539.497	359.739	523.277	476.027	289.202	441.56	366.717	359.739	490.132
	1715.4	254	154	400	236	314	302	164	314.6	441.496	328	215	249.984	656.304	754.22	1166.95	606.905	698.647	670.418	599.848	557.506	468.922	670.418	511.635	515.706	508.107	465.764	526.745	423.422	472.821	536.335	539.863	423.422	465.764	448.122	458.707	550.449	522.221	419.894	458.707	529.278	377.609	542.333	472.821	296.441	486.363	370.494	377.609	497.521
	1716.79	238	154	396	244	320	289	172	327.8	408.32	336	213.28	252.96	695.497	806.265	1092.74	607.236	663.723	716.68	582.523	561.34	485.436	653.132	524.523	524.135	480.14	476.609	493.248	420.122	466.018	497.792	526.036	455.427	476.609	480.14	476.609	515.444	487.201	458.957	423.653	557.81	356.632	557.598	497.792	257.763	473.906	402.47	356.632	434.244
	1718.19	258	150	412	238	306	322	166	319	395.56	340	233.92	258.912	702.989	830.604	1033.5	635.869	660.597	738.315	579.347	593.478	432.28	600.543	466.809	513.587	480.435	455.706	466.507	423.913	445.108	522.826	533.424	473.369	455.706	487.5	455.706	487.5	466.304	452.174	448.641	501.63	342.738	554.196	505.163	272.071	480.562	388.587	342.738	473.369
	1719.59	246	148	421	248	310	304	154	334.4	438.944	342	235.64	255.936	678.829	771.637	1071.84	611.653	668.222	685.9	569.226	569.226	495.445	650.544	505.081	535.774	519.728	477.301	483.814	445.481	459.624	533.87	526.799	441.946	477.301	452.552	466.695	505.586	487.908	449.017	463.159	530.335	339.514	513.435	477.301	286.465	474.594	360.628	339.514	420.732
	1720.99	220	140	414	236	316	320	160	332.2	428.736	324	235.64	261.888	722.024	740.606	1095.5	651.237	683.091	658.316	608.765	626.462	488.987	637.08	462.641	492.784	467.192	474.271	494.491	474.271	463.653	537.979	506.125	453.035	474.271	488.428	474.271	516.743	470.731	463.653	463.653	545.057	336.348	559.003	484.889	311.564	455.968	424.72	336.348	502.585
	1722.38	264	148	405	240	326	283	162	325.6	436.392	332	232.2	258.912	698.04	757.392	1104.25	591.74	708.671	673.237	570.48	570.48	431.263	620.087	508.724	496.069	520.873	450.006	498.443	428.746	481.896	513.786	474.809	467.723	450.006	478.353	432.289	520.873	535.046	435.832	439.376	513.786	333.175	563.393	464.179	269.376	427.756	372.052	333.175	496.069
	1723.78	240	162	407	218	318	338	168	314.6	398.112	326	213.28	229.152	673.901	790.059	1142.93	610.057	712.916	702.275	595.87	588.776	476.024	595.87	483.891	491.102	507.199	496.558	515.904	471.73	450.449	556.855	553.308	461.09	496.558	489.465	489.465	539.12	478.824	461.09	443.356	539.12	347.667	552.669	507.199	266.072	498.476	379.512	347.667	464.637
	1725.18	242	152	407	230	302	312	178	301.4	438.944	332	220.16	241.056	752.453	798.595	1083.53	628.228	663.721	709.862	585.636	564.34	460.009	642.425	512.114	502.364	518.199	468.509	489.091	440.114	496.903	521.748	557.241	457.861	468.509	507.551	482.706	511.1	504.002	429.466	461.41	535.945	390.476	534.242	486.255	287.532	502.019	383.325	390.476	450.762
	1726.57	272	148	412	236	310	328	180	341	449.152	324	225.32	264.864	717.268	766.98	1114.11	575.235	742.124	681.76	614.294	553.93	502.256	685.311	519.944	497.117	518.422	482.913	502.893	411.897	482.913	525.523	557.481	443.854	482.913	440.303	447.405	525.523	504.218	458.058	426.1	564.583	369.32	553.291	497.117	276.99	502.235	394.143	369.32	458.058
	1727.97	260	150	426	242	312	322	176	321.2	413.424	352	216.72	247.008	667.785	771.239	994.007	657.129	689.098	685.546	600.296	571.88	465.038	642.921	509.973	500.019	539.912	490.183	448.68	436.902	490.183	532.807	564.776	475.975	490.183	458.214	472.423	468.871	468.871	461.766	461.766	543.464	355.245	568.541	486.631	266.434	508.807	365.861	355.245	493.735
	1729.36	256	132	405	244	336	302	176	316.8	431.288	334	218.44	252.96	710.744	815.579	1167.75	618.348	721.406	724.959	611.24	618.348	537.734	643.224	527.981	511.189	518.843	472.645	527.107	461.984	493.967	522.397	565.042	483.306	472.645	508.182	483.306	550.827	486.86	437.108	465.538	525.951	344.775	561.275	490.414	277.242	509.047	398.017	344.775	486.86
	1730.76	270	150	435	246	326	325	170	325.6	408.32	356	232.2	255.936	736.158	820.177	1130.91	629.469	697.039	729.046	629.469	565.455	463.257	672.145	533.448	489.678	544.117	480.103	510.477	426.758	472.991	533.448	551.23	451.653	480.103	519.223	458.765	533.448	494.329	426.758	476.547	497.885	352.169	561.686	494.329	270.352	496.604	369.857	352.169	480.103
	1732.15	270	150	430	238	314	320	166	336.6	426.184	340	230.48	247.008	694.164	776.93	1132.02	587.37	690.604	690.604	590.93	590.93	484.791	665.686	531.43	503.851	551.771	477.015	510.978	455.656	466.336	516.173	580.25	487.695	477.015	494.814	484.135	533.972	509.054	430.738	462.776	501.934	345.411	550.917	469.896	295.558	522.748	402.259	345.411	505.494
	1733.54	272	146	421	258	340	341	170	332.2	423.632	338	216.72	220.224	719.886	773.788	1087.95	630.792	730.578	687.812	591.59	616.536	478.299	669.993	486.204	507.155	531.005	477.548	491.087	477.548	491.804	534.569	563.079	473.985	477.548	484.676	431.219	513.186	488.24	427.655	445.474	516.75	363.624	574.199	470.421	303.02	507.278	406.272	363.624	477.548
	1734.94	244	158	437	242	324	302	174	352	428.736	320	225.32	288.672	709.984	790.704	1119.42	635.061	709.984	702.848	606.519	602.951	483.525	681.442	512.228	515.952	531.596	470.944	505.29	431.699	463.808	506.621	577.977	492.35	470.944	499.486	499.486	528.028	531.596	463.808	481.647	553.002	385.433	525.673	528.028	264.093	520.7	388.885	385.433	442.402
	1736.33	272	156	428	252	348	315	178	319	415.976	350	233.92	258.912	678.562	771.418	1105.41	607.135	653.563	685.705	646.42	564.278	462.87	664.277	535.707	524.718	567.849	471.422	498.968	446.423	464.279	557.135	539.278	478.565	471.422	489.279	496.422	521.422	528.564	474.994	471.422	535.707	364.377	590.563	532.136	278.641	485.836	389.28	364.377	460.708
	1737.72	264	158	393	242	306	346	178	349.8	405.768	346	233.92	261.888	757.808	756.02	1144.29	625.549	697.04	672.018	625.549	550.483	451.524	661.294	528.525	478.442	550.483	507.588	516.516	443.246	475.417	543.334	507.588	436.097	507.588	504.014	486.141	539.759	504.014	464.693	500.439	539.759	393.293	564.567	496.865	275.305	457.286	425.373	393.293	482.566
	1739.11	244	160	430	248	338	330	178	334.4	441.496	324	242.52	267.84	758.391	764.651	1061.75	622.453	729.772	679.69	597.412	593.834	484.82	608.143	511.045	509.079	515.133	454.319	479.257	454.319	468.628	561.638	522.288	472.206	454.319	486.515	457.896	500.824	504.401	425.7	450.742	583.102	368.536	580.169	490.092	304.131	470.53	386.35	368.536	504.401
	1740.5	252	154	430	242	336	330	178	336.6	423.632	332	211.56	249.984	698.028	809.443	1047.26	633.594	755.302	719.505	622.855	640.754	461.584	640.754	529.274	498.395	519.046	493.989	472.717	458.192	476.091	533.365	536.944	497.568	493.989	472.511	454.613	493.989	479.67	486.829	472.511	551.263	361.6	553.984	508.307	293.577	483.733	393.759	361.6	522.626
	1741.9	264	148	432	250	314	296	154	352	444.048	360	237.36	238.08	730.626	805.837	1199.66	605.273	744.952	716.3	616.018	573.04	475.962	669.74	524.434	512.43	504.991	479.921	541.509	458.432	501.41	565.877	569.458	497.828	479.921	501.41	497.828	565.877	515.736	451.269	440.524	533.643	343.867	565.662	530.062	272.228	513.025	422.617	343.867	490.665
	1743.29	246	162	405	252	346	317	164	334.4	436.392	342	235.64	244.032	730.936	794.087	1109.02	655.693	738.102	705.855	623.445	587.615	454.949	670.025	514.419	515.404	530.287	480.125	500.594	458.626	483.708	551.785	544.619	530.287	480.125	498.04	472.958	523.121	494.457	465.792	480.125	548.202	358.341	577.296	512.372	290.257	490.648	401.298	358.341	458.626
	1744.68	248	152	435	252	332	320	162	338.8	433.84	338	228.76	264.864	727.646	830.699	1155.06	645.203	741.983	738.399	663.125	616.527	499.938	627.281	519.747	499.067	569.929	491.071	521.376	465.98	501.824	559.176	544.838	473.149	491.071	505.409	480.318	544.838	501.824	437.304	462.395	552.007	383.585	554.731	552.007	290.377	490.845	408.629	383.585	491.071
	1746.07	256	164	430	248	332	328	180	330	431.288	350	245.96	261.888	731.586	835.138	1140.41	670.621	702.896	742.345	616.828	638.345	488.385	681.379	496.946	546.207	559.448	502.069	514.767	473.379	498.483	559.448	505.655	505.655	502.069	480.552	476.965	537.931	498.483	484.138	520	545.103	362.268	547.399	484.138	312.052	455.545	416	362.268	498.483
	1747.46	266	150	453	254	356	309	174	336.6	449.152	346	223.6	258.912	717.711	815.499	1141.16	638.762	746.419	724.888	617.231	592.111	524.118	645.939	494.708	532.762	566.991	513.163	515.103	477.277	502.397	531.106	549.049	491.632	513.163	513.163	488.043	538.283	516.752	459.335	480.866	592.111	351.756	593.403	538.283	258.433	494.639	441.392	351.756	498.809
	1748.85	262	148	465	238	314	317	156	343.2	438.944	346	232.2	238.08	747.037	812.134	1210.63	646.475	642.883	721.897	628.517	650.066	515.101	664.432	477.16	477.949	545.912	495.631	546.462	484.856	517.18	553.095	542.32	481.265	495.631	495.631	499.222	571.053	502.814	484.856	463.307	535.137	362.839	593.895	502.814	280.212	488.577	369.927	362.839	477.673
	1750.24	270	156	430	256	344	343	194	327.8	438.944	344	218.44	267.84	736.946	845.242	1166.03	665.049	690.213	751.326	611.126	571.583	480.103	675.834	516.119	525.402	524.849	499.685	526.328	463.737	463.737	567.988	546.419	496.091	499.685	514.065	485.306	550.013	528.444	467.332	470.927	553.608	377.562	563.961	506.875	291.262	492.269	420.599	377.562	510.47
	1751.62	252	148	412	250	334	322	168	338.8	459.36	336	216.72	294.624	734.026	805.539	1106.08	629.679	672.857	716.035	611.688	600.894	471.076	662.063	519.164	528.654	546.921	478.556	499.267	449.771	510.94	539.725	564.912	485.752	478.556	489.351	503.743	521.734	518.136	471.36	489.351	557.716	406.694	587.365	550.519	255.533	508.93	420.985	406.694	510.94
	1753.01	254	148	428	260	330	317	152	352	438.944	332	249.4	267.84	752.651	781.911	1183.35	633.811	734.645	695.032	633.811	605.002	504.642	648.216	519.602	526.329	529.376	475.358	534.149	460.954	489.763	568.99	543.781	489.763	475.358	486.162	486.162	558.186	518.573	464.555	511.37	568.99	378.211	580.226	532.978	313.375	489.893	428.543	378.211	496.966
	1754.4	262	162	437	260	348	312	172	341	456.808	338	240.8	261.888	724.411	823.071	1222.49	659.538	753.243	731.619	637.914	598.27	481.328	648.726	527.734	546.15	558.625	482.941	551.814	486.545	490.149	569.438	565.833	468.525	482.941	497.357	479.337	576.646	504.565	454.108	475.733	583.854	378.508	595.963	500.961	295.597	509.759	392.84	378.508	475.733
	1755.79	264	148	444	244	330	328	172	343.2	459.36	368	237.36	252.96	735.83	819.693	1215.85	670.904	714.188	728.616	685.332	627.62	503.084	656.476	497.252	504.982	551.873	501.375	548.818	494.161	497.768	533.838	598.764	501.375	501.375	526.624	494.161	573.515	504.982	461.698	515.803	526.624	400.481	604.102	497.768	277.811	539.427	396.771	400.481	504.982
	1757.17	256	146	453	246	334	325	184	341	474.672	366	239.08	258.912	772.649	800.179	1117.52	704.049	783.48	711.27	646.281	595.734	501.195	657.112	541.576	505.471	548.797	505.471	504.434	472.976	469.366	537.966	584.902	465.755	505.471	476.587	483.808	527.134	498.25	451.313	509.082	563.239	393.667	597.033	516.303	281.707	526.939	418.819	393.667	498.25
	1758.56	268	170	435	274	342	343	178	360.8	441.496	366	233.92	267.84	744.622	801.101	1111.15	643.411	748.237	712.09	657.87	643.411	473.236	686.787	518.964	542.201	549.43	509.668	501.557	480.751	509.668	534.971	567.503	502.439	509.668	542.201	506.054	524.127	524.127	506.054	473.522	589.191	408.604	567.069	538.586	253.117	511.264	430.146	408.604	495.21
	1759.95	288	168	444	260	342	359	172	343.2	441.496	358	256.28	252.96	778.148	867.274	1181.63	669.569	709.382	770.91	662.331	615.28	495.272	698.524	527.383	537.326	553.752	492.224	533.369	495.843	488.605	600.803	564.61	521.178	492.224	524.798	448.792	557.371	499.463	456.031	513.94	579.087	391.03	571.631	524.798	296.893	508.658	401.742	391.03	488.605
	1761.33	290	162	426	250	360	330	180	363	467.016	338	228.76	247.008	742.903	794.997	1152.4	641.433	724.783	706.664	637.809	623.313	512.593	663.177	553.941	551.95	539.963	539.963	520.179	492.853	525.468	558.083	590.698	489.229	539.963	507.348	474.733	543.587	510.972	496.476	518.22	558.083	362.517	580.044	529.092	290.014	532.16	427.622	362.517	521.844
	1762.72	254	172	426	266	348	343	178	345.4	413.424	352	230.48	279.744	729.24	824.477	1199.87	671.191	751.008	732.868	663.935	638.538	503.632	671.191	541.617	549.79	562.349	529.696	541.605	417.227	504.3	595.002	598.63	507.928	529.696	526.068	471.648	565.977	547.837	475.276	504.3	598.63	399.203	576.862	540.581	286.7	539.306	446.251	399.203	529.696
	1764.1	296	164	439	260	360	343	182	365.2	454.256	376	245.96	282.72	708.141	821.171	1239.5	715.404	740.824	729.93	617.354	628.248	508.887	679.089	534.348	536.344	570.144	486.62	559.493	512.04	504.777	559.25	530.198	486.62	486.62	515.672	515.672	584.67	508.409	464.831	501.146	581.039	406.823	562.01	544.724	316.014	477.656	428.516	406.823	504.777
	1765.49	278	162	490	254	366	346	174	345.4	438.944	372	235.64	282.72	766.85	850.44	1201.96	672.357	803.194	755.947	650.551	657.819	540.372	719.603	565.922	575.906	537.885	505.176	542.545	487.004	494.273	552.423	606.938	512.445	505.176	508.811	483.37	566.96	541.52	505.176	508.811	585.132	388.958	577.863	541.52	308.985	546.791	410.683	388.958	530.617
	1766.87	280	158	430	276	356	341	156	371.8	436.392	386	223.6	258.912	760.156	801.983	1118.05	661.954	763.793	712.874	687.414	607.398	538.388	687.414	537.773	545.567	581.938	527.381	504.671	501.921	541.93	571.026	541.93	523.744	527.381	498.284	534.655	527.381	567.389	491.01	501.921	607.398	381.982	586.011	563.752	301.948	488.225	432.816	381.982	491.01
	1768.26	262	158	465	254	328	346	174	356.4	467.016	366	233.92	279.744	768.1	872.303	1234.78	684.373	771.74	775.38	647.971	655.251	541.253	702.575	540.842	523.641	556.963	553.323	557.364	491.438	520.561	564.244	586.086	491.438	553.323	553.323	502.359	582.445	535.122	484.158	487.798	626.129	389.619	609.675	553.323	294.946	528.005	393.151	389.619	527.841
	1769.64	288	160	442	268	356	369	174	343.2	477.224	336	233.92	252.96	743.435	828.164	1174.34	721.569	816.32	736.146	630.462	666.905	549.041	696.059	564.864	569.069	601.307	521.133	530.078	499.267	524.777	550.287	619.529	506.556	521.133	521.133	517.489	553.932	539.354	481.046	488.334	615.885	386.432	610.345	553.932	309.874	558.134	426.382	386.432	532.066
	1771.03	282	160	458	268	344	322	186	363	451.704	370	244.24	279.744	769.985	849.813	1237.82	718.896	718.896	755.389	642.263	631.315	516.172	697.001	570.842	530.541	572.928	521.838	558.732	470.749	521.838	598.472	558.331	529.137	521.838	518.189	529.137	583.875	529.137	499.943	525.488	572.928	394.282	630.512	561.98	332.219	503.001	426.959	394.282	551.032
	1772.41	262	170	460	250	360	335	174	330	477.224	382	245.96	297.6	730.969	871.68	1270.72	650.563	785.792	774.827	698.076	624.979	528.991	668.837	535.174	570.718	595.74	533.607	573.584	511.678	508.024	588.43	599.395	518.988	533.607	515.333	475.13	599.395	566.501	493.404	471.475	617.669	394.904	635.359	548.227	321.774	539.995	442.236	394.904	518.988
	1773.79	266	168	460	268	362	343	188	371.8	495.088	372	244.24	270.816	768.742	860.716	1288.26	702.849	776.063	765.081	684.546	666.243	563.551	721.153	577.864	554.733	604.011	530.798	581.504	508.834	501.512	549.101	607.672	516.155	530.798	527.137	527.137	607.672	530.798	490.53	541.78	552.762	410.179	620.85	560.083	292.985	547.452	446.602	410.179	567.404
	1775.17	268	172	460	272	352	359	182	367.4	477.224	364	237.36	276.768	784.544	894.985	1251.31	711.222	777.211	795.542	674.561	663.563	511.323	707.556	576.1	504.792	527.917	524.251	564.824	465.594	538.915	564.578	586.575	505.921	524.251	505.921	509.587	590.241	513.253	542.581	564.578	586.575	418.097	606.225	527.917	289.734	528.446	410.602	418.097	527.917
	1776.55	268	164	481	274	368	325	164	354.2	472.12	352	237.36	273.792	730.44	908.462	1198.36	730.44	763.475	807.522	675.382	653.359	550.584	748.793	568.936	561.877	594.63	506.537	540.923	528.56	491.854	579.948	550.583	517.548	506.537	543.242	502.866	565.265	554.254	480.843	521.219	557.924	407.551	610.854	565.265	271.701	496.021	462.49	407.551	532.23
	1777.94	276	160	449	260	350	356	178	378.4	484.88	366	259.72	249.984	764.135	843.12	1160.46	686.987	756.788	749.44	690.661	624.534	526.89	698.008	522.194	551.059	580.449	521.669	523.813	455.542	536.364	609.839	598.818	521.669	521.669	540.038	488.606	547.385	529.017	506.974	525.343	631.881	396.837	669.794	584.123	297.628	539.476	426.152	396.837	540.038
	1779.32	280	174	474	258	360	312	180	341	472.12	348	244.24	273.792	727.775	909.719	1246.77	720.423	797.612	808.639	716.748	639.56	556.181	702.045	543.468	542.862	577.074	485.183	562.776	507.237	518.264	588.101	599.128	532.966	485.183	562.371	499.886	588.101	558.696	496.21	518.264	643.235	400.684	619.49	562.371	334.516	539.755	396.968	400.684	543.993
	1780.7	274	168	451	272	376	359	188	398.2	477.224	372	232.2	294.624	764.751	872.754	1254.93	683.864	819.901	775.781	716.954	661.804	546.665	709.601	569.886	574.129	599.3	540.473	566.456	500.03	503.706	573.563	614.007	525.766	540.473	536.796	511.06	591.947	514.736	500.03	514.736	610.33	400.784	623.566	525.766	308.861	553.159	459.586	400.784	533.12
	1782.08	282	160	492	286	356	382	180	367.4	444.048	358	247.68	261.888	779.67	918.503	1169.5	691.405	816.447	816.447	665.661	654.628	520.199	728.182	549.026	554.482	577.397	536.942	527.898	533.265	525.909	592.108	577.397	525.909	536.942	529.587	507.521	551.653	555.331	467.066	544.298	639.918	441.365	619.837	559.009	294.243	520.177	408.223	441.365	555.331
	1783.46	272	168	442	266	362	335	176	358.6	510.4	370	263.16	270.816	746.948	877.572	1279.31	680.716	798.462	780.064	665.998	710.153	551.932	713.832	546.676	546.272	599.766	533.534	577.46	526.175	544.573	614.484	629.203	544.573	533.534	507.778	529.855	603.446	559.291	489.38	478.341	596.087	408.512	604.55	577.689	305.464	566.85	441.546	408.512	544.573
	1784.84	268	148	467	278	362	364	182	380.6	467.016	374	244.24	276.768	780.79	919.822	1218.03	751.326	839.718	817.62	703.448	670.301	550.023	685.033	589.276	532.615	581.91	548.763	549.803	526.665	570.861	589.276	596.642	537.714	548.763	515.616	530.348	574.544	522.982	519.299	519.299	589.276	397.897	644.152	574.544	305.791	537.515	438.274	397.897	548.763
	1786.22	288	164	490	276	360	356	190	365.2	469.568	368	252.84	267.84	785.566	962.595	1329.19	671.235	829.823	855.64	711.804	671.235	570.2	719.18	563.753	558.889	634.354	538.463	599.979	516.335	527.399	634.354	615.913	527.399	538.463	549.527	538.463	626.978	560.592	501.582	538.463	641.73	402.189	652.868	586.409	328.393	554.877	427.82	402.189	527.399
	1787.6	288	166	488	274	358	374	180	371.8	512.952	392	252.84	261.888	775.818	901.888	1253.13	698.236	812.761	801.678	687.153	646.515	593.043	779.512	559.433	571.206	605.877	554.156	565.645	520.906	546.767	602.182	628.043	572.627	554.156	498.74	535.684	591.099	594.794	531.989	528.295	591.099	391.804	646.145	602.182	317.879	565.805	454.408	391.804	543.072
	1788.97	280	166	451	266	360	372	178	376.2	495.088	368	249.4	264.864	854.864	861.803	1278.82	754.945	854.864	766.047	732.741	677.23	540.499	729.04	602.687	580.727	621.719	555.107	577.24	521.8	521.8	632.821	595.814	551.406	555.107	555.107	562.508	603.216	540.304	551.406	536.603	603.216	377.65	619.795	581.012	314.708	536.769	440.385	377.65	569.909
	1790.35	294	168	465	272	360	359	190	369.6	467.016	374	252.84	291.648	844.98	954.772	1296.38	674.502	826.45	848.686	730.093	667.09	548.593	722.681	547.966	615.775	633.735	518.848	585.167	507.729	526.26	604.087	659.678	552.202	518.848	574.438	574.438	611.499	600.381	507.729	544.79	615.205	426.349	656.046	592.969	311.42	594.305	459.551	426.349	567.026
	1791.73	296	170	472	280	360	385	174	347.6	482.328	388	245.96	273.792	845.851	901.5	1289.85	686.327	853.271	801.333	686.327	686.327	578.447	734.555	572.381	573.604	623.259	563.901	582.219	556.481	534.222	608.419	652.938	541.642	563.901	556.481	523.092	608.419	608.419	508.253	545.352	630.679	419.314	640.993	612.129	307.992	588.232	485.994	419.314	575.031
	1793.11	288	174	472	276	372	359	184	385	502.744	372	256.28	267.84	831.586	927.181	1345.83	783.324	816.736	824.161	738.775	679.376	569.078	790.749	583.383	599.702	642.252	590.278	607.49	538.304	571.716	634.827	619.977	534.591	590.278	575.428	523.454	634.827	597.703	553.153	542.016	627.402	408.435	684.722	605.127	311.896	558.538	486.329	408.435	586.565
	1794.48	274	156	472	268	390	343	182	354.2	497.64	378	235.64	279.744	880.359	927.72	1338.74	720.631	861.786	824.64	716.917	716.917	581.627	783.779	628.828	600.05	609.193	538.616	604.288	482.897	542.331	646.339	638.91	560.904	538.616	505.185	557.189	631.481	605.479	497.755	564.618	650.054	419.82	657.557	627.766	293.503	575.595	464.324	419.82	579.477
	1795.86	274	160	481	264	364	377	166	369.6	495.088	356	251.12	291.648	866.113	945.105	1253	788.051	847.527	840.093	769.465	683.969	579.593	721.141	629.273	606.193	665.383	576.17	565.588	535.28	576.17	650.514	650.514	572.452	576.17	531.563	535.28	591.039	568.735	550.149	568.735	654.231	423.862	665.904	594.756	297.447	586.049	460.936	423.862	591.039
	1797.24	276	166	495	266	366	348	202	367.4	505.296	374	245.96	279.744	770.192	933.44	1285.74	706.94	833.445	829.724	721.823	673.453	604.62	773.913	613.921	618.215	636.246	584.156	580.364	535.786	528.345	617.642	584.156	543.227	584.156	546.948	539.507	606.48	591.597	506.02	580.435	625.084	416.848	694.141	606.48	316.358	526.267	453.93	416.848	572.993
	1798.61	296	192	465	278	384	406	192	363	502.744	362	256.28	297.6	841.829	921.914	1255.59	700.282	916.327	819.479	793.405	700.282	558.736	830.654	606.627	621.772	655.583	558.736	566.756	532.661	577.36	629.509	644.409	584.81	558.736	622.059	573.635	592.26	547.561	566.186	566.186	659.308	435.959	643.59	618.334	279.461	580.549	446.989	435.959	562.461
	1799.99	288	182	476	274	382	395	178	376.2	525.712	400	251.12	285.696	853.977	935.552	1288.65	794.31	824.143	831.602	678.706	723.456	593.721	742.102	617.974	585.191	626.498	578.019	581.677	514.623	619.04	648.873	630.227	578.019	578.019	581.748	570.561	607.852	615.311	533.269	574.29	663.79	421.527	660.135	633.956	335.73	567.772	454.957	421.527	581.748
	1801.36	294	186	518	272	372	341	188	380.6	472.12	384	240.8	288.672	862.336	974.328	1297.91	742.878	895.933	866.069	798.874	705.547	599.253	783.941	610.621	617.39	608.488	597.289	585.857	545.026	556.225	642.085	638.352	571.157	597.289	571.157	586.09	612.221	589.823	537.56	559.958	690.615	429.42	652.911	638.352	328.6	575.092	470.365	429.42	545.026
	1802.74	294	176	495	276	388	377	192	367.4	500.192	370	256.28	273.792	822.062	933.227	1417.98	743.592	844.482	829.535	736.119	668.859	597.372	818.325	621.884	600.738	586.653	549.287	640.056	567.97	579.18	635.229	680.069	597.863	549.287	586.653	556.76	668.859	579.18	549.287	571.707	635.229	444.778	673.343	661.386	362.55	612.675	437.187	444.778	586.653
	1804.11	300	180	515	310	380	361	190	376.2	489.984	382	254.56	297.6	830.365	984.656	1379.75	770.519	852.807	875.25	725.634	669.529	593.047	774.259	638.536	632.988	632.125	538.615	622.801	516.173	557.317	680.75	684.49	576.019	538.615	579.759	579.759	650.827	617.163	546.096	594.721	647.086	452.719	658.158	605.942	359.182	616.658	471.288	452.719	587.24
	1805.49	274	180	474	274	388	361	176	393.8	507.848	380	245.96	273.792	823.84	960.523	1357.54	715.243	872.522	853.798	790.138	722.733	596.2	793.883	607.181	625.082	625.37	557.965	612.774	513.028	565.454	572.944	651.583	587.922	557.965	591.667	550.475	640.349	625.37	531.752	569.199	636.604	438.287	658.923	580.433	310.921	587.012	453.112	438.287	591.667
	1806.86	276	166	501	286	380	387	186	400.4	505.296	370	254.56	273.792	832.434	957.58	1383.19	753.69	858.682	851.182	761.19	693.695	547.654	742.441	616.022	617.258	622.451	558.706	624.352	547.456	551.206	629.95	637.449	573.704	558.706	592.453	573.704	652.448	584.953	547.456	584.953	648.698	442.637	655.823	592.453	333.854	574.278	498.71	442.637	562.455
	1808.23	282	184	534	260	388	374	180	382.8	477.224	380	232.2	288.672	837.313	933.528	1321.38	724.67	859.841	829.803	769.727	735.934	545.923	758.463	598.081	606.539	600.762	540.686	596.451	533.177	566.97	574.479	634.555	574.479	540.686	581.989	585.743	623.291	574.479	536.931	540.686	687.122	431.959	644.768	566.97	345.567	571.671	484.365	431.959	593.253
	1809.6	282	162	513	274	380	387	192	382.8	523.16	388	254.56	312.48	868.342	913.451	1354.76	717.98	860.824	811.956	763.088	687.907	623.212	789.402	555.804	613.015	654.076	593.931	611.522	522.509	541.304	616.485	646.558	590.172	593.931	548.822	530.027	639.04	605.208	522.509	593.931	669.112	417.374	665.428	642.799	285.769	582.485	451.087	417.374	575.136
	1810.98	306	184	513	282	378	356	186	404.8	535.92	350	233.92	282.72	808.821	922.62	1292.01	714.772	846.441	820.107	752.392	650.819	576.668	752.392	607.287	625.064	613.199	571.818	583.193	537.96	590.627	665.867	647.057	564.294	571.818	541.722	575.58	609.437	590.627	556.77	571.818	650.819	462.799	709.806	601.913	338.633	582.934	455.197	462.799	601.913
	1812.35	284	174	485	288	392	385	186	389.4	512.952	410	245.96	282.72	760.212	939.915	1364.32	760.212	865.587	835.48	752.685	684.943	604.128	752.685	583.331	587.673	620.965	553.223	615.833	515.589	553.223	636.019	632.255	605.911	553.223	617.201	556.987	643.545	568.277	523.116	526.879	658.599	432.823	694.126	605.911	297.331	569.599	489.245	432.823	572.04
	1813.72	292	164	513	286	384	354	186	378.4	497.64	386	242.52	270.816	760.37	952.814	1340.66	734.02	899.645	846.946	767.898	734.02	549.772	798.012	607.651	619.646	628.622	579.688	605.155	526.989	560.867	617.33	639.915	583.452	579.688	590.98	560.867	632.387	598.509	545.81	568.395	681.321	432.907	678.31	621.094	293.624	576.5	451.705	432.907	572.159
	1815.09	294	180	483	290	378	390	186	393.8	505.296	402	244.24	270.816	820.885	893.842	1293.23	771.933	828.416	794.526	704.154	704.154	532.624	783.23	583.656	573.518	594.953	546.001	583.746	519.643	587.422	666.498	651.436	576.126	546.001	610.015	557.298	610.015	549.767	534.705	568.595	689.091	406.746	686.531	625.077	301.293	586.879	489.519	406.746	534.705
	1816.46	290	186	513	288	372	408	192	369.6	520.608	394	249.4	276.768	783.809	932.658	1398.04	749.894	806.419	829.029	749.894	708.443	552.851	753.663	586.78	617.424	614.235	584.089	631.057	512.491	546.405	621.772	644.382	591.625	584.089	576.552	512.491	659.455	561.479	576.552	580.32	648.15	410.86	687.039	610.467	309.087	580.524	455.966	410.86	606.698
	1817.83	276	174	497	286	384	377	192	382.8	518.056	380	240.8	306.528	852.534	1018.51	1311.54	709.188	878.94	905.346	731.822	694.099	593.141	765.772	573.925	586.154	633.742	596.02	592.012	531.891	569.614	607.336	660.148	603.564	596.02	562.069	573.386	618.653	580.931	550.752	535.663	682.782	422.636	663.77	596.02	362.26	594.728	467.762	422.636	588.475
	1819.2	292	182	483	292	402	387	182	389.4	505.296	414	258	297.6	838.418	977.21	1353.1	747.778	872.408	868.631	785.545	728.895	601.284	819.535	588.079	624.601	630.702	555.169	610.77	574.052	581.605	660.915	626.925	570.275	555.169	592.935	566.499	638.255	604.265	513.625	577.829	653.362	445.791	640.521	611.818	302.231	564.797	468.306	445.791	589.159
	1820.57	294	174	495	308	392	338	192	387.2	520.608	402	263.16	291.648	827.976	999.525	1330.51	748.581	843.099	888.467	771.265	706.993	631.777	805.292	575.209	578.74	635.16	616.256	600.572	533.08	574.668	661.625	684.309	604.914	616.256	567.107	582.23	627.598	574.668	548.203	593.572	657.844	446.247	709.337	642.721	313.886	616.495	468.808	446.247	578.449
	1821.94	296	168	511	294	370	387	196	400.4	525.712	404	252.84	309.504	877.884	1000.39	1371.77	692.469	862.748	889.236	771.933	711.389	599.961	775.717	613.546	611.259	658.413	613.005	619.197	537.326	556.246	654.629	624.357	613.005	613.005	601.653	560.03	647.061	620.573	533.542	605.437	692.469	435.247	734.017	594.085	306.565	562.484	476.782	435.247	609.221
	1823.31	300	178	492	284	396	398	194	385	535.92	398	249.4	255.936	840.574	979.723	1324.47	753.487	836.788	870.865	806.497	753.487	607.812	821.642	613.933	634.945	632.324	605.819	597.848	549.023	560.383	655.042	639.896	586.887	605.819	590.674	564.169	624.751	583.101	564.169	583.101	647.469	450.644	742.507	643.683	299.167	576.483	507.373	450.644	613.392
	1824.68	292	160	504	296	388	367	204	389.4	523.16	428	270.04	297.6	844.763	984.452	1333.13	742.482	912.95	875.068	761.423	753.847	585.672	810.669	619.637	609.022	670.507	568.226	601.758	549.285	568.226	636.413	697.024	632.625	568.226	598.532	556.862	628.837	602.32	549.285	556.862	697.024	462.215	694.675	632.625	295.514	627.95	473.522	462.215	617.473
	1826.05	294	180	520	296	394	408	186	398.2	489.984	420	261.44	309.504	864.114	1027.56	1325.73	742.835	871.694	913.384	761.785	742.835	610.884	765.575	622.639	585.988	670.826	572.286	598.417	560.916	617.766	648.086	667.036	606.396	572.286	613.976	591.236	625.346	640.506	553.336	568.496	693.565	416.961	690.989	651.876	325.987	600.933	500.277	416.961	621.556
	1827.42	290	186	485	282	386	398	192	407	541.024	358	263.16	294.624	872.249	998.346	1342.66	800.194	936.72	887.419	777.439	705.384	623.748	803.986	641.997	609.699	678.837	618.159	606.056	553.688	599.197	667.46	656.083	640.913	618.159	584.028	629.536	633.329	625.744	542.311	599.197	682.63	451.394	683.388	697.799	330.011	591.066	508.18	451.394	602.99
	1828.78	302	180	520	300	402	416	190	393.8	510.4	410	254.56	276.768	854.066	1016.34	1376.07	785.741	914.799	903.412	770.557	728.803	631.809	816.107	620.892	624.855	675.661	614.927	621.139	595.948	561.785	645.294	694.64	611.132	614.927	626.315	588.356	649.09	611.132	573.173	584.561	694.64	467.035	712.177	649.09	311.356	625.802	501.052	467.035	576.969
	1830.15	324	168	527	280	400	364	204	393.8	489.984	386	258	300.576	885.508	1017.57	1369.69	786.696	889.308	904.51	782.895	775.294	607.574	847.503	637.935	602.227	687.884	592.872	618.257	577.67	577.67	653.68	638.478	573.87	592.872	566.269	581.471	646.079	627.076	547.267	600.473	668.881	475.244	672.758	630.877	368.789	575.205	490.26	475.244	581.471
	1831.52	304	174	536	300	384	393	194	400.4	535.92	410	254.56	276.768	841.128	1023.34	1387.82	711.724	879.188	909.636	780.232	723.142	603.453	806.874	627.991	620.672	696.5	620.38	626.444	540.453	586.125	700.306	707.918	605.155	620.38	605.155	605.155	654.634	601.349	551.871	589.931	726.948	422.655	726.187	647.022	338.886	637.764	483.363	422.655	589.931
	1832.89	292	176	513	294	406	419	182	398.2	543.576	402	254.56	285.696	815.79	947.783	1357.72	792.917	933.965	842.474	789.105	735.735	591.879	792.917	628.996	598.207	659.493	644.245	612.855	568.003	598.5	716.675	686.178	583.251	644.245	613.748	613.748	640.433	613.748	537.506	594.688	670.93	434.783	666.737	640.433	343.25	618.178	465.076	434.783	617.56
	1834.25	306	180	518	278	408	390	194	398.2	525.712	392	230.48	291.648	885.864	1022.37	1416.62	763.675	901.137	908.774	752.22	736.947	605.414	790.404	630.032	640.312	691.126	618.577	639.441	553.665	553.665	649.124	706.4	607.122	618.577	618.577	568.938	668.216	607.122	584.212	580.393	714.037	458.42	696.167	664.398	309.433	636.396	469.66	458.42	637.669
	1835.62	302	176	504	294	390	380	186	407	533.368	386	237.36	312.48	868.19	1006.83	1329.74	768.749	860.54	894.962	738.152	772.574	601.372	799.346	601.012	632.534	684.608	596.641	600.228	539.272	623.414	699.906	684.608	588.992	596.641	611.94	573.694	627.238	588.992	569.869	562.22	650.186	447.687	750.008	646.361	317.59	616.764	462.779	447.687	608.115
	1836.98	310	188	538	284	386	380	190	407	535.92	406	266.6	294.624	869.575	1021.37	1413.08	781.468	881.067	907.882	796.791	766.145	637.614	823.606	621.125	621.756	674.208	593.763	637.844	532.471	555.455	670.377	693.362	582.271	593.763	624.409	593.763	666.547	639.731	574.609	586.101	708.685	467.557	747.145	635.901	310.427	624.65	475.01	467.557	620.578
	1838.35	304	196	504	282	392	382	182	409.2	515.504	392	251.12	288.672	828.694	1005.65	1390.82	774.982	943.79	893.915	794.165	751.963	605.77	790.328	594.664	640.408	686.742	648.376	627.798	506.424	594.664	656.049	705.924	606.174	648.376	633.03	540.953	656.049	610.011	548.626	579.318	686.742	449.062	719.812	629.193	353.108	635.968	479.568	449.062	610.011
	1839.71	296	184	559	280	408	387	186	400.4	535.92	402	247.68	318.432	806.778	981.099	1352	722.258	922.032	872.088	776.043	710.733	609.127	799.094	620.176	632.419	679.998	645.422	610.276	580.112	610.846	653.106	672.315	607.004	645.422	599.32	603.162	637.738	633.897	607.004	618.529	687.682	449.651	696.364	676.156	322.827	605.689	476.383	449.651	626.213
	1841.08	312	180	541	314	384	364	200	398.2	535.92	406	252.84	312.48	846.155	1025.48	1337.23	807.693	930.77	911.539	761.539	750.001	589.576	788.462	576.924	591.716	669.231	561.539	603.608	534.616	584.616	646.154	653.847	607.693	561.539	600	592.308	630.77	669.231	565.385	600	692.308	457.822	709.385	688.462	350.099	589.051	492.308	457.822	588.462
	1842.44	284	180	531	294	394	377	194	415.8	518.056	410	245.96	297.6	808.395	1026.37	1379.2	754.502	939.278	912.331	762.201	700.609	625.543	800.696	613.17	621.842	692.91	592.823	622.55	569.726	581.274	650.565	673.662	592.823	592.823	573.575	558.177	650.565	615.92	550.478	612.07	646.716	462.037	718.163	650.565	327.276	606.903	485.037	462.037	608.221
	1843.8	320	186	511	308	406	398	194	402.6	515.504	428	245.96	312.48	882.143	988.077	1355.65	739.614	932.221	878.291	789.692	724.205	623.441	778.135	616.344	598.565	704.944	608.64	611.922	543.154	593.232	654.866	704.944	593.232	608.64	608.64	573.971	639.458	627.901	570.119	581.675	708.796	473.903	734.991	662.57	331.346	635.085	496.928	473.903	631.753
	1845.17	284	170	547	302	402	408	202	404.8	556.336	396	266.6	300.576	851.945	1036.5	1381.15	755.571	867.365	921.334	794.121	751.716	616.286	778.701	605.779	601.966	663.052	585.953	623.433	543.549	539.694	682.327	709.312	639.923	585.953	628.358	566.678	651.487	636.068	589.808	585.953	690.037	431.857	711.008	682.327	350.884	639.02	512.709	431.857	616.793
	1846.53	324	178	524	308	408	359	196	398.2	551.232	434	275.2	288.672	875.985	1007.19	1300.78	737.063	887.562	895.28	775.652	717.768	599.155	806.524	595.384	599.624	694.614	598.14	587.154	544.114	590.422	652.165	667.601	586.563	598.14	605.858	567.268	613.576	625.153	582.704	629.011	667.601	459.385	687.204	659.883	343.574	601.442	509.384	459.385	586.563
	1847.89	314	184	524	282	408	424	194	385	528.264	412	259.72	300.576	854.156	1060.93	1368.35	765.262	923.726	943.05	769.127	730.478	605.172	811.642	612.872	609.475	691.828	579.744	617.654	537.229	626.124	684.098	703.423	653.178	579.744	618.394	591.339	645.448	653.178	583.609	622.259	730.478	436.972	749.725	676.368	336.43	633.714	494.715	436.972	629.989
	1849.25	300	168	522	314	412	426	190	396	525.712	408	259.72	288.672	894.658	1054.42	1412.24	801.706	933.388	937.261	805.579	728.12	621.715	793.961	627.976	619.676	693.263	569.328	637.466	542.217	584.82	704.882	685.517	580.947	569.328	623.549	596.439	666.152	646.787	561.582	627.422	697.136	461.189	697.91	627.422	306.167	617.583	468.63	461.189	635.168
	1850.61	318	166	552	308	406	437	196	422.4	558.888	426	245.96	291.648	850.198	1026.35	1440.29	768.672	889.02	912.313	776.436	745.379	597.652	791.965	598.965	618.163	659.971	566.799	650.126	578.445	566.799	667.735	702.675	593.974	566.799	617.267	597.856	679.382	628.914	609.503	590.092	691.028	454.531	670.764	698.793	334.1	633.041	508.566	454.531	625.031
	1851.98	312	176	527	292	414	434	196	411.4	520.608	446	251.12	297.6	871.623	1037.48	1410.63	747.105	957.229	922.208	828.82	750.996	619.516	844.385	597.573	628.574	692.629	618.697	636.738	568.111	614.805	653.717	673.173	607.023	618.697	587.567	626.479	665.391	642.044	622.588	630.37	696.52	455.55	742.436	696.52	327.062	606.462	482.505	455.55	638.152
	1853.34	312	188	559	306	402	382	202	402.6	538.472	404	242.52	306.528	892.798	1004.4	1347.23	810.926	888.9	892.798	830.419	787.534	659.184	760.243	601.511	596.798	732.952	600.397	608.12	580.904	627.688	658.877	693.966	639.384	600.397	619.891	584.802	635.485	635.485	600.397	627.688	717.358	444.661	731.471	615.992	343.247	625.195	518.525	444.661	596.498
	1854.7	302	188	557	304	402	406	174	413.6	548.68	414	249.4	291.648	804.265	1054.13	1415.35	773.031	983.858	937.008	773.031	737.894	621.589	815.978	593.996	630.678	683.235	573.917	638.869	550.492	601.247	679.331	702.756	620.768	573.917	624.672	597.342	667.618	648.097	589.534	652.001	710.564	480.375	728.367	659.81	328.061	633.114	507.546	480.375	628.576
	1856.06	304	188	518	292	412	411	194	400.4	546.128	418	233.92	297.6	961.419	1011.25	1383.66	758.192	914.52	898.888	828.54	797.274	599.087	789.458	636.479	616.294	711.294	625.313	624.566	543.241	605.772	664.395	719.11	582.323	625.313	652.671	613.589	652.671	668.303	586.231	629.221	723.018	453.467	691.831	656.579	324.464	647.847	500.25	453.467	644.854
	1857.42	298	200	541	304	410	395	182	378.4	543.576	408	266.6	264.864	868.43	1047.4	1335.19	723.692	911.461	931.02	817.576	786.281	604.792	817.576	600.748	628.905	676.75	649.367	602.686	551.57	602.424	641.543	649.367	606.336	649.367	602.424	598.513	629.807	665.014	594.601	602.424	723.692	457.812	725.647	711.956	340.424	585.015	500.716	457.812	661.102
	1858.78	324	178	570	302	402	419	184	409.2	553.784	424	270.04	288.672	888.984	1061.79	1436.32	755.832	916.398	943.811	794.995	783.246	641.54	771.497	637.786	617.559	708.838	642.262	648.333	591.351	618.764	677.508	732.335	587.435	642.262	610.932	579.602	677.508	654.01	536.523	595.267	736.251	462.281	759.67	693.173	325.164	659.761	516.942	462.281	638.345
	1860.14	310	190	559	302	428	395	192	396	576.752	434	249.4	276.768	862.796	1023.59	1421.73	749.064	913.779	909.857	745.142	705.924	593.43	803.969	647.097	600.337	674.549	588.27	641.749	588.27	592.192	658.862	705.924	627.488	588.27	647.097	623.566	670.628	658.862	572.583	592.192	717.689	470.825	731.651	654.94	341.348	635.968	509.834	470.825	611.801
	1861.49	294	188	534	294	426	419	198	418	561.44	424	263.16	297.6	868.124	1065.02	1457.35	742.422	903.477	946.687	773.848	777.776	635.742	789.56	594.836	622.462	695.284	636.362	657.826	561.727	636.362	663.859	726.71	565.655	636.362	628.506	644.218	687.428	667.787	569.583	620.649	738.494	487.322	741.166	699.213	373.351	654.694	491.02	487.322	656.003
	1862.85	308	184	536	308	408	419	200	398.2	561.44	406	261.44	303.552	861.639	1119.84	1501.38	786.885	971.803	995.409	861.639	712.131	652.286	810.491	601.405	599.243	712.131	649.18	677.7	558.688	570.491	696.393	700.327	641.311	649.18	621.639	621.639	708.196	637.377	570.491	633.442	727.868	476.27	779.881	672.786	310.953	630.925	523.278	476.27	637.377
	1864.21	322	184	561	304	418	413	180	404.8	563.992	420	258	285.696	925.855	1050.45	1328.03	795.841	921.915	933.734	787.962	795.841	627.259	784.022	590.971	590.972	709.165	598.851	599.454	630.369	571.272	701.286	697.346	626.429	598.851	661.888	610.67	626.429	697.346	590.971	622.49	740.684	461.117	797.653	673.707	327.117	628.24	531.874	461.117	594.911
	1865.57	314	180	527	308	416	426	186	426.8	538.472	426	252.84	285.696	895.312	1144.78	1413.09	792.766	911.089	1017.58	804.598	765.157	607.185	824.318	636.691	631.057	757.269	670.498	637.851	556.119	595.56	658.666	705.995	627.113	670.498	635.001	595.56	666.554	646.834	599.504	631.057	729.66	512.874	781.801	690.219	319.56	636.032	485.125	512.874	638.945
	1866.93	326	198	559	270	424	406	198	376.2	569.096	444	263.16	300.576	856.652	1136.94	1422.75	742.169	967.188	1010.61	848.757	750.064	664.875	836.914	609.075	640.743	718.483	627.685	642.211	592.156	647.424	690.849	722.43	639.528	627.685	655.319	584.261	671.11	663.215	623.738	631.633	698.744	454.097	757.407	710.587	319.842	650.838	469.777	454.097	623.738
	1868.28	328	190	536	294	398	413	180	446.6	548.68	444	251.12	297.6	896.926	1066.83	1457.53	754.682	983.853	948.292	802.097	809.999	655.07	821.853	635.017	613.958	730.975	651.951	657.906	588.731	600.585	667.756	742.829	651.951	651.951	636.146	584.78	687.512	651.951	604.536	640.097	754.682	478.221	716.197	695.414	328.036	669.215	553.17	478.221	699.365
	1869.64	324	184	534	302	432	413	206	415.8	553.784	436	258	294.624	834.515	1090.11	1425.4	759.369	905.706	968.987	842.425	802.875	658.309	826.605	618.683	641.935	727.729	620.943	643.405	585.347	640.718	703.999	652.583	632.808	620.943	620.943	573.482	672.358	644.673	597.212	660.493	727.729	451.006	754.624	715.864	352.101	587.913	541.842	451.006	660.493
	1870.99	336	202	538	324	430	406	202	413.6	561.44	408	242.52	306.528	839.35	1077.89	1435.29	779.962	926.452	958.126	831.432	756.207	622.532	823.513	596.708	627.381	748.289	629.513	647.869	574.084	653.268	704.737	732.452	665.145	629.513	633.472	589.921	677.023	653.268	605.757	597.839	752.248	487.13	759.612	696.819	368.318	659.867	522.614	487.13	645.349
	1872.35	312	182	568	306	418	387	204	389.4	579.304	426	264.88	306.528	871.949	1123.63	1537.64	772.864	947.254	998.778	840.242	816.461	633.623	812.498	617.159	597.559	733.23	622.255	694.07	566.767	626.218	681.706	729.266	657.925	622.255	610.364	602.438	725.303	661.889	634.145	610.364	745.12	459.893	764.62	713.413	340.955	656.996	519.206	459.893	638.108
	1873.71	322	190	568	306	416	408	180	420.2	551.232	442	242.52	312.48	880.778	1089.07	1421.46	817.298	916.485	968.062	833.168	765.721	683.868	817.298	620.625	616.483	722.079	630.827	641.629	543.543	618.925	686.372	726.046	638.762	630.827	642.73	646.697	670.502	694.307	610.99	638.762	741.916	452.42	714.937	666.534	369.08	654.095	547.51	452.42	666.534
	1875.06	320	190	557	328	430	450	200	435.6	556.336	442	258	309.504	869.748	1058.89	1456.57	790.319	961.092	941.234	845.92	790.319	642.749	810.177	629.759	610.993	706.919	635.433	657.475	579.832	591.747	722.805	683.09	659.261	635.433	619.547	623.518	687.061	718.833	599.689	623.518	714.862	488.629	783.011	702.947	353.561	615.396	520.26	488.629	619.547
	1876.42	336	196	580	318	456	419	178	402.6	576.752	434	266.6	330.336	854.767	1122.63	1415.97	763.327	922.354	997.891	858.743	755.376	627.736	799.108	604.869	608.582	759.351	648.033	639.149	564.544	588.398	644.057	723.57	612.252	648.033	632.13	624.179	667.911	655.984	576.471	659.96	759.351	461.322	745.914	691.765	369.853	651.865	572.495	461.322	652.009
	1877.77	334	184	559	316	430	400	220	407	574.2	402	266.6	303.552	887.619	1101.56	1409.2	811.992	975.187	979.167	796.071	748.306	686.086	796.071	597.053	630.733	744.326	664.719	636.095	597.053	664.719	736.365	724.424	632.876	664.719	644.817	632.876	664.719	664.719	612.974	656.758	756.267	501.702	751.013	752.287	330.486	652.634	537.348	501.702	644.817
	1879.12	336	180	554	316	414	387	196	424.6	571.648	444	271.76	297.6	920.645	1071.6	1520.86	805.066	1008.33	952.529	828.979	793.109	639.774	793.109	629.136	625.413	737.313	633.69	686.493	561.952	665.574	701.444	725.356	637.676	633.69	697.458	633.69	717.385	669.56	641.661	649.632	749.269	494.386	735.081	721.371	350.854	653.474	498.184	494.386	657.603
	1880.48	342	188	541	326	442	432	196	429	548.68	422	261.44	312.48	905.87	1095.42	1446.68	754.226	929.814	973.71	786.151	766.198	661.605	798.123	592.891	601.662	754.226	638.499	653.01	538.733	622.536	706.339	722.302	610.564	638.499	638.499	618.545	682.395	694.367	602.583	674.414	770.189	447.111	727.569	762.208	323.357	650.723	526.761	447.111	662.442
	1881.83	314	198	589	314	432	437	174	429	569.096	460	288.96	312.48	910.904	1164.11	1473.75	791.048	950.856	1034.76	866.957	795.043	636.077	831	636.377	669.963	731.12	611.265	665.229	579.303	603.274	711.144	747.101	631.24	611.265	631.24	675.188	695.164	691.168	591.289	663.202	755.091	487.561	758.048	719.135	343.691	673.064	547.341	487.561	663.202
	1883.18	322	192	543	306	448	421	186	422.4	569.096	436	264.88	303.552	943.721	1133.66	1458.13	783.768	987.708	1007.7	851.748	779.769	652.439	783.768	628.386	649.039	727.785	711.79	658.179	599.823	647.809	683.798	747.779	651.807	711.79	627.814	639.811	687.797	679.799	639.811	679.799	763.774	507.965	758.735	683.798	351.976	673.675	539.84	507.965	667.803
	1884.54	312	206	557	314	434	442	196	429	571.648	448	271.76	315.456	892.347	1192.96	1510.03	752.293	960.374	1060.41	908.354	804.313	679.211	840.327	594.517	664.875	708.276	652.254	681.605	572.223	648.252	692.27	712.277	616.24	652.254	656.256	656.256	712.277	664.259	612.238	672.262	780.304	484.272	780.464	716.279	336.189	641.691	512.199	484.272	624.243
	1885.89	330	196	543	308	432	455	212	431.2	584.408	432	275.2	321.408	916.903	1130.61	1485.46	724.714	1017	1004.99	864.852	820.809	642.738	812.801	646.351	612.912	728.718	652.643	670.517	576.568	668.659	716.706	744.734	664.655	652.643	664.655	568.56	700.69	660.651	640.631	664.655	764.753	500.577	763.953	700.69	344.397	670.932	556.548	500.577	680.671
	1887.24	350	188	564	312	424	424	184	431.2	558.888	448	270.04	300.576	881.476	1117.87	1554.44	805.349	1001.68	993.664	865.45	773.295	687.993	861.443	643.936	653.402	789.322	669.121	701.654	548.919	613.027	713.195	753.262	657.101	669.121	657.101	645.08	733.228	665.114	621.04	641.074	757.268	484.916	815.446	789.322	352.666	678.614	540.906	484.916	673.127
	1888.59	350	218	596	308	434	458	212	435.6	543.576	442	261.44	330.336	898.328	1168.53	1377.33	806.089	954.474	1038.69	838.172	802.079	704.461	826.141	615.882	672.512	786.037	661.715	621.707	589.528	645.674	757.965	790.048	653.694	661.715	637.653	629.632	649.684	677.757	621.611	645.674	769.996	453.307	799.191	717.861	344.994	711.755	525.362	453.307	625.622
	1889.94	338	198	582	320	416	421	208	424.6	584.408	442	287.24	303.552	927.475	1129.23	1506.6	798.993	999.745	1003.76	859.219	819.069	694.711	895.354	645.274	605.345	714.677	706.647	680.059	602.256	690.587	706.647	734.753	666.497	706.647	662.482	650.437	710.662	690.587	622.331	694.602	758.843	538.206	795.862	750.813	373.531	661.94	558.091	538.206	666.497
	1891.29	318	194	575	316	414	445	208	442.2	563.992	452	263.16	336.288	924.644	1117.11	1491.49	804.038	1033.19	992.987	904.543	808.058	674.441	808.058	608.771	655.6	739.715	679.412	673.237	586.948	667.352	711.574	719.614	687.452	679.412	679.412	647.251	703.533	747.755	631.17	647.251	824.139	518.797	822.451	743.735	333.799	648.301	538.705	518.797	675.392
	1892.64	340	200	593	310	440	419	190	435.6	586.96	452	273.48	327.36	929.801	1154.7	1425.05	792.947	1058.6	1026.4	829.173	817.098	672.618	861.374	623.893	653.307	792.947	648.043	643.248	571.566	603.767	748.671	716.47	648.043	648.043	656.094	664.144	672.194	692.32	599.742	688.294	805.023	491.228	823.458	744.646	382.514	645.468	539.365	491.228	716.47
	1893.99	348	208	559	302	426	460	202	444.4	589.512	434	264.88	318.432	926.725	1142.29	1580.27	878.375	1047.6	1015.37	878.375	809.877	689.211	850.17	633.166	644.678	813.907	644.679	713.311	612.445	632.591	721.234	745.41	672.883	644.679	697.059	616.474	745.41	684.971	636.62	660.796	825.994	499.76	798.676	737.351	346.607	671.541	527.831	499.76	697.059
	1895.34	338	208	568	314	426	439	216	437.8	579.304	452	263.16	327.36	991.979	1165.88	1564.42	834.714	1076.66	1036.34	875.038	830.681	710.98	875.038	650.95	666.902	814.552	693.579	706.158	572.606	665.352	746	729.87	673.416	693.579	693.579	645.189	737.935	725.838	657.287	681.481	774.227	500.124	807.858	713.741	358.96	657.541	552.443	500.124	709.708
	1896.69	326	200	596	330	420	424	194	433.4	586.96	444	275.2	318.432	948.23	1180.25	1522.66	827.18	952.265	1049.11	895.775	782.794	727.368	903.845	654.25	636.292	754.549	677.884	687.305	633.499	633.499	750.514	786.829	653.674	677.884	657.709	641.569	718.234	742.444	593.148	673.849	718.234	480.252	791.268	754.549	343.037	708.855	568.938	480.252	685.954
	1898.04	328	190	570	320	462	442	180	420.2	617.584	476	280.36	339.264	904.425	1171.91	1515.07	823.673	1049.78	1041.7	924.613	860.011	682.678	908.463	663.322	673.971	767.146	694.469	683.882	541.04	654.093	726.77	738.883	686.394	694.469	674.281	637.943	714.657	706.582	670.244	694.469	815.598	520.952	719.018	775.222	379.609	665.66	553.153	520.952	702.545
	1899.39	340	184	593	346	436	434	220	431.2	604.824	448	268.32	318.432	989.988	1241.02	1481.99	836.439	969.784	1103.13	856.643	787.95	696.5	876.847	637.864	634.09	816.235	686.93	668.95	630.36	650.564	763.705	787.95	695.012	686.93	711.175	630.36	699.053	723.297	686.93	662.686	775.827	489.053	775.262	723.297	383.967	709.865	581.871	489.053	666.727
	1900.74	372	202	591	300	424	434	180	448.8	604.824	430	266.6	327.36	974.799	1169.46	1526.35	825.141	1027.38	1039.52	906.037	837.275	715.822	869.634	681.839	678.283	756.379	707.841	688.972	651.214	639.08	764.469	732.11	647.169	707.841	679.528	679.528	719.976	768.513	639.08	691.662	817.051	481.482	870.362	768.513	352.008	659.559	542.004	481.482	691.662
	1902.08	326	184	605	334	438	445	212	448.8	617.584	440	266.6	324.384	899.041	1170.88	1459.52	834.245	1024.58	1040.78	911.19	838.295	698.046	911.19	642.172	675.994	793.748	728.952	658.809	623.659	652.007	724.902	757.3	672.256	728.952	704.654	672.256	688.455	737.052	652.007	720.853	777.549	567.172	798.446	769.45	352.457	682.252	558.863	567.172	676.306
	1903.43	364	210	598	320	456	395	214	462	612.48	456	280.36	300.576	1017.88	1145.12	1599.08	811.057	1046.26	1017.88	888.108	855.666	699.007	839.444	680.709	658.205	762.394	701.565	721.802	588.017	656.957	729.952	729.952	725.896	701.565	754.283	652.901	754.283	693.454	673.178	701.565	790.781	503.058	846.826	782.67	340.782	657.614	616.404	503.058	669.122
	1904.78	318	216	593	328	450	442	212	455.4	607.376	442	278.64	333.312	974.654	1142.18	1670.23	804.09	1031.51	1015.27	934.044	824.395	654.579	885.311	646.869	690.38	804.09	661.953	753.92	601.037	649.77	767.54	787.846	710.685	661.953	718.808	686.319	787.846	735.052	682.258	698.502	852.823	524.089	843.726	743.174	373.769	709.771	523.877	524.089	718.808
	1906.12	336	200	589	326	448	424	192	444.4	607.376	472	270.04	330.336	963.782	1184.91	1569.05	833.651	1045.11	1053.25	858.051	853.984	722.355	902.783	670.988	666.295	756.386	707.587	708.249	646.588	654.721	780.786	740.12	727.92	707.587	703.52	670.988	740.12	723.853	642.521	711.654	788.919	496.311	793.148	797.052	362.063	666.775	520.524	496.311	727.92
	1907.47	358	208	612	338	462	447	210	437.8	589.512	458	263.16	312.48	973.093	1190.92	1605.48	830.59	1083.02	1058.6	883.52	899.806	691.086	883.52	654.351	660.839	810.232	671.801	724.692	598.513	663.658	753.231	781.732	716.588	671.801	688.087	700.301	757.303	732.874	635.157	712.516	781.732	541.689	837.268	700.301	350.265	704.263	565.941	541.689	712.516
	1908.82	346	196	573	330	464	465	214	437.8	612.48	452	290.68	309.504	970.027	1164.64	1538.02	811.073	1035.24	1035.24	908.891	839.603	710.572	859.982	657.941	677.2	819.224	660.27	694.241	611.361	664.346	774.391	754.012	684.725	660.27	725.482	664.346	725.482	721.406	639.892	701.028	782.542	538.146	833.815	754.012	419.917	679.29	542.074	538.146	741.785
	1910.16	346	208	616	326	452	421	200	453.2	620.136	468	278.64	324.384	954.602	1179.48	1582.68	799.581	1056.59	1048.43	897.489	877.092	730.013	885.251	623.58	696.652	787.343	656.799	714.4	595.607	669.038	746.548	746.548	697.594	656.799	713.912	632.322	746.548	709.833	656.799	660.879	815.899	514.146	804.313	811.82	346.845	672.566	558.891	514.146	762.866
	1911.51	326	188	616	340	450	437	216	448.8	579.304	478	275.2	336.288	1004.5	1120.87	1514.91	812.582	1098.42	996.332	967.749	828.915	757.566	832.999	629.999	662.755	796.249	669.666	683.811	604.332	657.416	734.999	763.582	677.832	669.666	722.749	653.332	714.582	685.999	661.499	677.832	841.165	526.891	805.069	734.999	339.008	687.912	563.499	526.891	722.749
	1912.85	340	202	623	324	448	426	196	455.4	617.584	456	282.08	333.312	985.162	1232.47	1568.58	829.826	1095.53	1095.53	874.791	842.089	693.855	858.44	671.569	704.362	821.65	649.962	708.033	613.172	654.05	752.157	780.772	743.982	649.962	658.138	690.84	739.894	748.069	674.489	711.279	772.596	482.52	849.284	772.596	355.756	703.398	572.293	482.52	735.806
	1914.2	354	210	600	340	458	434	206	431.2	625.24	440	275.2	342.24	970.102	1137.41	1631.41	830.931	1011.03	1011.03	904.609	851.397	719.013	937.356	651.997	673.813	810.465	679.48	736.394	601.709	650.828	753.159	753.159	708.133	679.48	654.921	650.828	769.532	695.853	593.522	671.294	871.863	556.905	798.349	798.185	335.781	678.522	581.242	556.905	724.506
	1915.54	350	198	621	322	476	432	186	451	622.688	460	285.52	324.384	1004.38	1226.77	1546.98	852.694	1078.17	1090.46	885.49	811.699	728.197	881.39	667.631	684.299	836.296	709.212	698.286	619.023	651.819	783.003	803.5	729.709	709.212	733.809	643.62	729.709	746.107	668.217	709.212	836.296	492.158	860.401	717.411	365.017	723.874	578.028	492.158	684.615
	1916.88	352	210	635	326	458	439	210	459.8	617.584	458	264.88	339.264	1047.01	1205.61	1592.93	812.972	1083.96	1071.65	907.409	878.667	713.132	911.514	656.947	694.848	829.396	698.007	719.027	595.359	661.053	751.383	771.913	718.536	698.007	656.947	702.112	751.383	730.854	698.007	698.007	825.29	501.145	879.16	833.502	332.727	695.417	587.147	501.145	706.218
	1918.23	350	198	605	344	474	450	190	448.8	586.96	416	261.44	342.24	863.491	1202.71	1691.13	875.827	1044.41	1069.08	896.386	777.142	724.987	871.715	634.401	711.668	814.149	678.457	763.35	596.22	703.128	760.695	838.82	715.464	678.457	719.576	629.115	797.701	736.023	625.003	711.352	871.715	551.208	849.922	748.359	353.76	755.694	579.773	551.208	674.345
	1919.57	344	202	607	306	476	468	210	442.2	604.824	470	270.04	297.6	909.833	1185.66	1614.64	819.262	1070.39	1053.92	938.652	856.314	717.75	885.132	679.287	709.372	819.262	683.404	728.828	650.469	679.287	749.274	786.327	720.456	683.404	703.989	695.755	761.625	675.17	646.352	736.924	901.6	506.544	868.418	802.794	387.115	708.403	596.949	506.544	736.924
	1920.91	360	212	637	340	438	471	216	415.8	615.032	458	280.36	327.36	1001.41	1237.86	1563.85	844.815	1017.9	1100.32	927.235	844.815	707.625	902.509	668.199	672.048	828.33	638.762	705.901	626.399	688.215	787.12	815.967	745.909	638.762	729.425	733.546	737.667	758.273	638.762	647.004	828.33	535.88	847.452	857.178	399.849	735.105	568.704	535.88	634.641
	1922.25	356	218	628	354	466	455	212	448.8	622.688	464	276.92	321.408	969.312	1262.17	1521.53	882.692	1080.68	1121.93	907.441	890.942	727.257	903.316	668.796	694.858	779.574	742.451	686.797	655.832	651.707	763.075	824.946	734.202	742.451	701.204	680.58	717.703	725.953	688.83	721.828	845.57	507.467	839.465	833.195	383.695	743.195	602.211	507.467	705.329
	1923.6	346	210	596	318	464	458	212	429	617.584	452	275.2	300.576	1007.34	1240.09	1549.16	817.435	1098.17	1102.3	941.289	866.977	708.901	945.418	660.554	695.487	846.335	705.967	699.271	631.655	677.068	743.123	767.894	685.325	705.967	730.738	681.196	730.738	747.252	672.939	726.609	821.564	540.97	848.977	767.894	388.177	691.796	586.242	540.97	730.738
	1924.94	334	208	619	352	450	471	196	455.4	615.032	438	285.52	348.192	967.031	1208.79	1594.53	843.053	1045.55	1074.48	942.236	888.512	731.362	929.838	622.844	727.975	838.92	665.351	719.746	619.892	661.218	739.738	818.257	714.942	665.351	748.003	677.748	752.135	752.135	702.544	735.605	830.655	574.604	775.36	818.257	367.912	737.168	578.566	574.604	743.87
	1926.28	356	204	616	338	490	447	210	451	609.928	466	287.24	324.384	963.988	1214.81	1561.25	889.517	1079.83	1079.83	922.615	848.144	734.914	922.615	703.339	668.332	848.144	703.339	704.724	674.378	666.103	761.261	819.183	711.614	703.339	728.163	695.064	736.437	752.987	641.28	715.751	839.87	566.997	877.105	769.536	360.064	738.003	570.946	566.997	699.202
	1927.62	356	194	605	350	460	416	208	451	592.064	474	276.92	324.384	981.744	1276.89	1607.08	869.9	1143.3	1135.01	923.75	874.042	763.072	898.896	665.739	732.882	861.615	749.771	725.411	637.926	662.781	770.482	770.482	695.92	749.771	741.486	695.92	758.055	774.625	625.499	753.913	869.9	567.709	851.838	774.625	377.091	694.128	608.93	567.709	724.916
	1928.96	336	196	616	334	480	473	212	464.2	612.48	454	285.52	315.456	949.816	1278.52	1600.34	862.715	1086.69	1136.46	987.145	887.601	723.112	904.192	663.627	705.104	841.977	692.661	722.369	663.627	667.775	796.352	817.091	709.251	692.661	705.104	688.513	754.876	725.842	692.661	734.137	862.715	539.394	879.306	783.909	402.471	736.118	601.412	539.394	717.547
	1930.3	358	222	603	358	456	460	204	415.8	653.312	486	283.8	312.48	975.945	1252.11	1558.36	876.274	1067.31	1112.99	951.027	876.274	724.033	892.886	643.709	712.392	863.815	697.697	703.42	643.709	689.391	772.45	834.745	735.074	697.697	701.85	689.391	735.074	755.838	718.462	747.533	805.674	523.462	889.232	813.98	411.291	752.023	573.108	523.462	739.227
	1931.64	348	194	623	342	466	445	218	446.6	650.76	476	276.92	315.456	1006.26	1253.68	1577.92	902.311	1110.22	1114.38	873.204	848.256	768.704	914.786	689.059	694.085	869.046	702.722	712.252	615.401	702.722	769.252	765.093	719.354	702.722	727.67	702.722	744.303	777.568	673.615	652.824	906.469	557.383	899.151	752.619	391	689.273	611.243	557.383	740.145
	1932.98	352	208	612	342	474	432	198	426.8	655.864	452	256.28	327.36	1015.8	1320.75	1641.61	895.074	1069.93	1174	936.705	870.095	780.586	890.911	663.128	710.935	828.464	678.591	740.998	641.123	753.527	778.506	832.627	732.712	678.591	732.712	703.57	774.343	741.038	707.733	745.201	853.443	570.545	864.932	832.627	374.81	750.114	578.676	570.545	728.549
	1934.32	342	206	603	370	452	452	218	448.8	594.616	450	288.96	333.312	1021.2	1294.21	1714.27	846.134	1087.89	1150.41	958.674	833.629	745.882	896.151	684.767	718.204	858.638	716.921	773.799	616.886	687.744	766.939	771.107	737.762	716.921	729.426	708.585	808.62	754.434	733.594	725.257	846.134	550.387	879.229	829.461	346.076	694.691	575.204	550.387	733.594
	1935.66	366	210	639	332	462	484	204	437.8	650.76	472	268.32	321.408	997.44	1281.75	1654.5	851.371	1097.6	1139.33	943.185	901.452	766.039	863.891	667.742	693.425	876.411	696.956	746.816	655.222	671.915	772.077	797.117	742.863	696.956	730.343	680.262	780.423	721.996	701.129	734.516	843.024	567.792	889.182	805.464	404.969	718.123	617.661	567.792	709.476
	1936.99	340	204	614	342	496	455	226	457.6	617.584	478	283.8	309.504	957.013	1245.89	1647.9	839.998	1099.1	1107.46	952.834	894.326	750.586	885.968	665.67	700.802	802.386	735.521	743.839	635.222	685.372	768.953	814.923	706.267	735.521	756.416	697.909	777.312	710.446	677.013	743.879	856.714	556.046	854.959	819.103	363.729	734.165	618.506	556.046	735.521
	1938.33	342	226	575	338	500	486	214	459.8	609.928	500	283.8	306.528	1088.19	1299.56	1676.98	828.698	1117.49	1155.16	941.703	887.293	765.48	937.517	648.729	685.752	857.996	744.991	756.967	631.987	661.284	820.328	816.142	698.953	744.991	757.547	652.914	791.03	778.474	719.879	770.103	853.81	544.336	829.619	845.44	397.784	735.263	619.431	544.336	774.289
	1939.67	352	216	630	344	452	460	212	459.8	617.584	474	285.52	324.384	1018.65	1249.73	1599.66	855.164	1106.68	1110.87	939.004	863.548	717.053	834.204	673.711	712.637	846.78	733.597	722.064	637.181	674.909	767.133	809.052	737.789	733.597	788.092	704.253	754.557	783.9	708.445	746.173	901.276	507.462	830.934	855.164	402.614	728.876	607.837	507.462	762.94
	1941.01	346	204	635	322	466	476	218	442.2	643.104	456	290.68	342.24	940.496	1275.33	1664.51	877.517	1142.03	1133.63	923.702	881.715	776.197	902.709	677.781	671.783	827.133	688.578	751.337	638.194	692.776	743.16	776.749	776.749	688.578	772.551	675.982	785.147	759.955	722.167	717.968	894.311	525.065	850.057	835.53	361.245	699.774	625.598	525.065	730.564
	1942.34	348	200	623	342	460	473	222	462	632.896	486	292.4	339.264	1021.82	1291.47	1720.52	857.823	1105.92	1147.97	975.563	899.873	785.671	904.078	684.816	708.383	845.207	706.442	776.619	639.162	710.647	790.542	828.387	748.492	706.442	807.362	689.622	811.567	782.132	693.827	685.417	899.873	563.708	895.919	819.977	361.783	746.295	651.777	563.708	773.722
	1943.68	352	212	635	342	480	465	226	457.6	632.896	476	278.64	351.168	930.632	1260.15	1606.92	871.678	1078.02	1120.13	917.999	871.678	772.941	909.577	649.698	709.392	842.201	715.871	725.341	635.862	711.66	736.926	812.724	720.082	715.871	745.348	720.082	757.981	749.559	694.816	757.981	901.155	556.076	848.096	850.623	395.994	732.184	581.119	556.076	699.027
	1945.02	374	214	633	336	470	450	222	484	617.584	476	287.24	351.168	961.457	1323.59	1671.75	885.552	1134.35	1176.52	969.891	872.902	760.158	889.769	635.549	739.582	830.733	695.791	754.606	645.188	678.924	725.31	801.214	784.346	695.791	759.045	691.574	788.563	780.13	628.321	695.791	877.119	594.829	862.697	851.817	358.585	721.814	590.368	594.829	750.611
	1946.35	372	224	635	350	472	471	230	484	650.76	474	264.88	360.096	1043.14	1297.07	1674.26	882.658	1038.92	1152.95	958.677	874.212	761.296	979.793	711.919	685.465	912.221	781.3	755.739	637.71	696.836	777.077	836.203	739.068	781.3	717.952	709.505	789.747	777.077	679.943	798.193	912.221	540.821	881.898	789.747	354.914	753.336	625.04	540.821	755.961
	1947.69	382	204	633	344	480	484	216	451	627.792	466	278.64	354.144	1002.61	1270.71	1766.78	879.924	1167.59	1129.52	985.684	901.076	759.803	939.15	704.06	689.882	871.463	736.09	797.501	659.943	698.017	774.164	841.85	769.933	736.09	727.629	693.786	833.389	824.929	676.865	782.625	892.615	533.305	923.751	833.389	368.235	758.423	617.639	533.305	799.546
	1949.02	346	200	635	322	468	465	216	444.4	645.656	480	283.8	348.192	1017.22	1335.11	1671.3	885.832	1063.85	1186.76	979.078	907.024	744.513	945.17	666.039	704.232	923.978	729.01	754.4	640.003	661.195	826.494	822.256	767.156	729.01	745.964	707.818	788.348	792.587	695.103	762.918	873.117	585.232	921.011	843.448	377.432	740.771	656.957	585.232	796.825
	1950.36	344	212	630	354	488	486	202	468.6	666.072	456	283.8	342.24	1032.01	1242.24	1674.66	874.876	1129.69	1104.21	1036.26	904.604	779.539	917.345	691.649	702.383	883.37	764.454	755.92	666.774	751.713	811.171	836.653	772.948	764.454	738.973	671.021	789.936	785.689	688.009	755.96	874.876	577.919	855.339	836.653	369.698	753.741	603.07	577.919	806.924
	1951.69	378	222	644	334	484	439	226	442.2	655.864	474	276.92	357.12	1029.82	1316.54	1669	834.073	1110.68	1170.26	1004.29	948.971	800.704	919.182	677.836	729.978	863.861	702.153	753.362	655.343	710.664	838.328	808.54	727.686	702.153	740.453	723.431	787.263	808.54	693.642	748.963	889.394	562.035	870.585	889.394	400.237	728.414	617.044	562.035	817.051
	1953.02	366	208	644	344	454	478	226	470.8	658.416	488	285.52	336.288	1040.32	1314.26	1744.49	908.146	1129.85	1168.23	920.937	899.619	765.763	912.41	673.039	747.769	878.301	729.075	787.439	669.385	712.021	818.611	750.393	775.975	729.075	763.184	686.439	822.874	763.184	703.493	784.502	852.719	550.294	917.441	848.456	400.989	676.03	622.485	550.294	784.502
	1954.36	362	216	660	356	474	439	216	486.2	668.624	486	295.84	321.408	1063.57	1321.45	1738.61	918.339	1114.82	1174.62	990.952	922.611	803.684	948.239	668.161	680.13	871.355	756.028	784.783	683.415	738.943	807.284	862.812	794.47	756.028	785.928	700.501	820.098	811.556	683.415	756.028	896.983	555.558	887.415	803.013	371.797	777.308	623.617	555.558	768.842
	1955.69	356	228	653	348	488	491	212	468.6	645.656	476	283.8	345.216	1091.14	1357.52	1759.86	898.588	1078.31	1206.68	1026.96	928.541	751.638	958.494	702.977	747.178	945.657	735.987	794.377	688.918	727.429	800.171	864.356	748.824	735.987	701.755	761.661	830.124	791.613	753.103	765.94	924.262	565.116	916.217	932.82	398.15	778.699	684.639	565.116	800.171
	1957.02	356	200	646	340	474	452	216	479.6	648.208	490	306.16	351.168	1063.11	1364.79	1799.41	887.357	1144.56	1213.15	968.806	891.644	815.046	985.953	673.632	741.938	895.931	767.328	812.227	677.307	724.461	857.35	878.784	831.63	767.328	780.189	728.748	848.777	750.181	707.314	767.328	913.078	583.299	913.335	887.357	403.162	791.697	621.579	583.299	797.336
	1958.35	368	210	665	354	472	499	220	495	609.928	460	294.12	342.24	1077.93	1391.43	1757.16	906.149	1155.23	1236.83	1000.63	914.738	745.895	953.389	690.195	716.858	923.327	798.785	793.155	657.065	708.6	747.251	854.614	785.902	798.785	781.607	725.778	828.847	811.669	764.429	794.491	927.622	614.429	924.101	867.498	360.923	769.923	682.833	614.429	803.08
	1959.69	398	208	637	358	480	473	226	481.8	638	484	283.8	345.216	1097.02	1292.22	1824.06	860.404	1135.73	1148.64	1036.79	929.236	837.763	972.257	740.564	757.818	933.538	774.364	823.353	705.531	718.437	817.384	890.518	795.874	774.364	727.041	709.833	860.404	791.572	770.062	782.968	881.914	572.436	880.107	920.632	395.971	802.268	619.491	572.436	813.082
	1961.02	372	216	662	352	498	484	228	481.8	643.104	502	288.96	345.216	1064.28	1391.22	1845.22	926.401	1184.93	1236.64	1025.5	947.946	762.553	1012.58	717.114	729.189	939.328	814.371	832.905	676.488	702.341	861.769	909.166	805.754	814.371	779.901	754.048	870.386	857.46	766.974	810.063	883.313	594.871	895.205	896.24	387.96	819.068	663.562	594.871	831.607
	1962.35	382	228	681	366	480	458	214	457.6	668.624	472	295.84	333.312	1074.43	1354.37	1802.12	888.89	1242.72	1203.88	996.765	949.3	814.737	927.725	705.811	780.015	936.355	828.48	813.45	681.77	746.495	867.315	923.41	776.7	828.48	811.22	755.125	850.055	815.535	729.235	819.85	949.3	591.386	951.371	854.37	366.918	831.901	651.565	591.386	837.11
	1963.68	392	220	644	354	466	468	222	459.8	648.208	456	306.16	351.168	1002.43	1404.81	1877.83	916.015	1170.94	1248.72	1058.6	933.298	821.526	881.448	706.764	734.54	946.261	708.615	847.626	712.936	773.428	803.674	890.09	807.994	708.615	812.315	743.182	885.769	851.203	782.069	872.807	933.298	548.959	938.915	868.486	432.251	801.883	648.124	548.959	756.144
	1965.01	376	236	674	368	512	494	210	468.6	655.864	484	292.4	357.12	1086.02	1348.34	1834.56	925.932	1116.31	1198.52	977.854	977.854	811.27	986.508	717.007	708.928	947.566	748.534	828.093	692.286	765.841	822.09	878.338	839.397	748.534	783.149	705.266	865.357	843.724	700.94	817.763	1003.81	618.984	889.761	947.566	372.256	791.295	601.423	618.984	787.475
	1966.34	378	232	683	378	524	468	208	486.2	655.864	512	290.68	348.192	1065.95	1282.06	1745.38	922.954	1156.94	1139.61	979.285	953.286	818.164	987.951	749.007	729.964	948.953	788.628	787.84	684.633	745.296	840.625	870.957	792.961	788.628	792.961	740.963	823.293	831.959	779.961	810.293	927.287	611.23	927.807	905.622	420.492	784.646	623.969	611.23	853.624
	1967.67	404	212	662	338	486	447	226	484	648.208	490	299.28	357.12	1054.54	1332.82	1849.22	920.009	1223.79	1184.73	1011.14	989.444	799.414	954.726	750.143	777.8	959.066	750.762	834.711	724.724	720.384	846.235	906.99	768.121	750.762	837.555	750.762	872.273	828.876	763.781	828.876	933.028	646.881	901.608	880.952	390.734	817.108	620.572	646.881	824.536
	1969	380	208	688	368	492	504	226	492.8	643.104	502	299.28	360.096	1069.11	1320.1	1768.99	947.426	1234.26	1173.42	1082.15	964.81	849.184	1021.31	695.359	725.446	903.966	756.202	798.498	673.628	730.126	838.776	817.046	773.586	756.202	773.586	717.088	834.43	864.852	738.818	799.662	977.848	569.544	879.889	877.89	313.032	736.077	643.206	569.544	769.24
	1970.33	358	218	692	366	496	484	220	497.2	650.76	480	276.92	351.168	1040.06	1419.75	1808.22	1005.25	1235.89	1262	1074.87	883.398	835.987	974.784	727.357	759.876	944.322	774.605	816.207	722.385	770.253	874.695	905.157	783.309	774.605	822.474	778.957	852.936	861.639	744.143	831.177	944.322	587.68	954.853	918.212	356.961	815.457	635.35	587.68	787.66
	1971.66	378	218	672	354	486	507	228	462	671.176	488	287.24	345.216	1041.26	1396.88	1754.9	936.701	1250.39	1241.67	1063.05	1028.19	828.355	993.339	731.314	737.296	910.56	814.712	792.136	692.723	814.712	884.42	871.35	810.355	814.712	758.074	766.788	827.782	827.782	771.144	827.782	945.414	631.921	988.285	906.204	422.734	785	644.799	631.921	792.928
	1972.99	364	220	695	356	518	463	216	490.6	663.52	480	292.4	357.12	1112.14	1442.52	1812.23	946.412	1168.84	1282.24	985.664	928.967	832.099	1020.55	716.507	785.038	942.051	728.345	818.013	689.093	789.404	846.101	863.546	789.404	728.345	841.74	732.706	854.824	859.185	789.404	793.765	959.496	593.319	993.95	911.521	414.451	777.969	619.311	593.319	798.126
	1974.32	388	208	669	346	498	455	242	486.2	650.76	496	297.56	366.048	1095.85	1424.38	1786.36	908.112	1270.48	1266.12	1074.02	956.137	832.974	1030.36	711.021	728.773	951.771	798.964	806.338	681.084	755.305	838.257	947.405	842.623	798.964	833.891	750.939	842.623	833.891	746.573	855.721	895.014	624.525	962.599	860.087	419.261	853.518	681.084	624.525	812.062
	1975.64	394	220	674	362	494	473	226	499.4	678.832	512	282.08	363.072	1110.21	1381.75	1853.26	900.405	1223.85	1228.22	1022.79	926.63	779.283	1005.31	714.957	790.123	948.485	786.761	836.535	712.456	756.165	882.921	865.438	799.874	786.761	773.649	769.278	874.179	830.47	725.569	812.987	944.114	651.499	991.494	909.147	406.64	779.674	607.555	651.499	808.616
	1976.97	370	216	679	340	488	494	202	481.8	694.144	504	285.52	369.024	1111.66	1462.33	1762.89	844.684	1190.44	1299.85	1063.51	962.852	846.526	949.722	690.878	737.288	993.488	752.775	795.745	757.152	774.658	905.956	888.45	888.45	752.775	787.788	748.399	831.554	827.177	735.269	770.282	967.229	591.09	964.953	892.826	363.411	800.405	612.724	591.09	805.294
	1978.3	366	212	713	364	526	497	206	497.2	640.552	518	292.4	357.12	1113.35	1454.7	1802.76	951.173	1227.32	1293.07	1047.6	1025.69	827.632	990.622	688.802	758.645	924.873	802.141	813.739	732.008	723.242	872.274	920.49	771.458	802.141	771.458	771.458	850.357	850.357	740.775	841.591	942.406	605.193	1012.89	920.49	421.004	829.27	653.109	605.193	867.89
	1979.62	388	218	688	352	486	489	236	499.4	666.072	500	301	333.312	1097.78	1526.47	1759.43	908.962	1260.25	1356.86	1071.43	970.438	889.783	1005.57	721.4	736.357	952.873	838.704	794.184	698.188	781.62	843.095	887.006	803.575	838.704	799.184	768.446	829.922	838.704	759.664	851.877	961.655	615.107	968.154	904.571	404.213	799.105	676.233	615.107	829.922
	1980.95	350	224	692	346	492	494	206	470.8	706.904	512	299.28	369.024	1069.22	1415.73	1828.32	906.418	1267.23	1258.43	1064.82	990.02	822.125	1007.62	751.157	795.4	937.219	800.816	825.279	699.614	765.615	862.417	906.418	836.017	800.816	853.617	783.216	862.417	858.017	818.417	796.416	976.82	598.785	979.46	915.218	418.269	816.593	673.214	598.785	787.616
	1982.28	380	212	692	358	522	489	234	501.6	704.352	484	309.6	345.216	1133.33	1478.4	1907.17	921.657	1217.12	1314.13	1027.49	1005.44	887.77	996.624	759.121	715.751	956.935	890.788	860.869	723.214	758.493	846.689	895.198	851.099	890.788	784.952	776.132	899.608	899.608	784.952	802.591	1049.54	631.008	972.282	921.657	419.201	806.485	670.296	631.008	837.87
	1983.6	382	214	704	368	548	510	220	503.8	694.144	522	287.24	360.096	1131.44	1407.12	1864.57	967.909	1264.03	1250.77	1047.46	1029.78	840.322	985.587	741.871	775.146	954.65	742.505	841.641	715.987	764.604	866.256	914.872	839.738	742.505	804.381	773.443	879.515	875.095	795.541	857.417	963.489	619.12	936.971	959.069	433.384	824.209	685.049	619.12	817.64
	1984.93	392	212	653	386	498	510	226	490.6	689.04	526	292.4	377.952	1102.75	1439.89	1868.38	961.03	1275.47	1279.9	1116.03	1005.32	850.776	1040.75	740.229	803.985	1009.75	788.31	843.362	730.737	792.739	894.599	921.171	850.312	788.31	854.741	788.31	881.313	872.455	783.881	783.881	1005.32	646.913	934.192	925.6	425.367	829.884	673.164	646.913	859.169
	1986.25	402	208	690	388	524	494	240	477.4	701.8	520	288.96	360.096	1131.24	1442.33	1937.39	989.279	1299.82	1282.07	1060.26	980.407	846.388	980.407	719.3	839.469	940.481	811.83	874.51	692.052	780.776	900.555	891.682	873.937	811.83	802.958	767.468	913.863	860.628	727.542	900.555	1007.02	630.188	992.207	896.118	394.977	803.317	665.434	630.188	865.065
	1987.58	404	222	672	368	488	489	246	486.2	676.28	524	301	357.12	1137.16	1554.15	1855.17	950.593	1292.63	1381.47	1039.43	1008.34	818.27	968.361	824.95	789.315	986.129	857.311	837.396	710.724	755.144	866.195	915.057	866.195	857.311	804.006	808.448	875.079	812.891	790.68	843.985	963.919	613.181	927.584	941.709	422.117	824.376	719.608	613.181	879.521
	1988.9	384	228	690	368	522	497	220	499.4	691.592	526	292.4	377.952	1093.84	1460.68	1979.58	982.677	1249.47	1298.38	1156.09	1031.59	895.151	1022.7	797.193	820.892	938.212	840.389	893.556	724.78	800.371	920.426	862.622	827.05	840.389	822.603	778.138	933.766	844.836	769.245	827.05	969.338	622.674	970.939	955.998	440.32	777.137	698.101	622.674	875.961
	1990.22	378	230	667	380	514	510	236	497.2	706.904	500	290.68	357.12	1139.34	1431.96	1783.24	925.712	1272.85	1272.85	1041.43	934.613	878.395	1085.93	734.336	831.908	992.47	792.196	804.93	707.635	823.349	916.811	912.36	858.954	792.196	850.053	818.899	841.152	867.855	725.438	867.855	996.92	649.967	1037.87	970.217	405.116	821.946	694.284	649.967	867.855
	1991.55	392	238	731	378	500	499	242	501.6	732.424	510	292.4	366.048	1087.04	1493.56	1879.5	975.659	1287.51	1327.61	1064.76	1051.39	855.842	997.934	776.457	798.485	1029.12	766.271	848.38	690.535	761.816	868.737	917.743	886.557	766.271	837.552	779.636	886.557	859.827	828.642	846.462	1002.39	606.104	949.196	899.923	414.468	826.795	668.259	606.104	824.187
	1992.87	416	228	685	362	538	491	228	462	706.904	526	297.56	354.144	1110.7	1485.39	1900.78	927.817	1257.91	1320.35	1137.47	981.344	848.112	972.423	713.705	799.485	1030.41	820.761	857.983	709.244	776.154	959.041	887.671	856.446	820.761	892.131	789.536	896.592	883.21	776.154	865.367	932.277	651.53	1002.4	923.356	446.253	799.704	700.323	651.53	896.592
	1994.19	400	234	692	398	518	520	220	530.2	676.28	518	278.64	369.024	1134.69	1487.6	1941.47	996.2	1322.31	1322.31	1148.09	978.331	849.368	1014.07	737.1	793.8	982.799	813.043	876.354	714.763	817.51	830.912	933.659	893.453	813.043	848.781	768.37	915.79	817.51	763.903	911.322	1049.81	652.511	975.472	938.126	424.579	841.134	683.492	652.511	830.912
	1995.52	420	230	711	370	524	486	242	492.8	714.56	524	299.28	327.36	1136.46	1595.63	1897.08	975.388	1275.16	1418.34	1114.09	1024.6	880.132	1073.82	782.993	801.923	1002.23	894.851	856.317	720.355	845.634	899.325	935.119	841.16	894.851	809.84	800.892	894.851	881.428	814.314	863.531	988.81	675.891	1057.62	1011.18	425.229	842.45	671.138	675.891	912.748
	1996.84	394	236	667	404	504	476	228	519.2	701.8	498	301	354.144	1102.26	1577.78	1852.34	985.764	1344.22	1402.47	1138.11	1021.61	860.776	1017.13	726.521	789.3	1008.17	802.054	836.121	748.285	757.246	949.918	905.111	869.265	802.054	887.188	739.323	873.746	905.111	811.015	878.226	1079.86	600.626	949.918	1012.65	452.711	815.415	690.035	600.626	878.226
	1998.16	406	210	704	362	520	497	230	488.4	714.56	528	299.28	372	1166.4	1544.36	1911.64	924.148	1323.42	1372.76	1117.05	1018.36	903.132	1040.79	813.914	800.608	960.037	825.453	862.887	726.757	807.508	897.231	946.579	852.37	825.453	883.773	789.563	901.717	888.259	780.591	852.37	973.496	677.599	974.842	906.203	448.741	852.774	731.243	677.599	888.259
	1999.48	398	218	720	394	516	554	232	488.4	709.456	556	299.28	345.216	1064.27	1515.58	1875.45	996.912	1284.31	1347.18	1145.1	1019.36	895.164	1046.31	763.4	832.485	965.478	848.722	846.552	722.986	772.382	916.081	943.025	884.647	848.722	839.741	781.363	884.647	898.119	826.269	880.156	1037.33	615.374	980.566	956.497	453.67	849.572	727.476	615.374	911.591

## Sheet: Figure 2d-638 nm
638 nm		0.5 min before			0.5 min after			2 min before			2 min after			5 min before			5 min after			10 min before			10 min after			20 min before			20 min after			30 min before			30 min after			60 min before			60 min after			960 min before			960 min after
	x	y1	y2	y3	y1	y2	y3	y1	y2	y3	y1	y2	y3	y1	y2	y3	y1	y2	y3	y1	y2	y3	y1	y2	y3	y1	y2	y3	y1	y2	y3	y1	y2	y3	y1	y2	y3	y1	y2	y3	y1	y2	y3	y1	y2	y3	y1	y2	y3
	602.46	3160.23	2582.47	2424.35	1318.86	1610.74	1457.23	1569.3	2410.71	2344.04	1565.7	1810.73	1801.72	5630.39	4273.69	5426.46	4133.16	5396.17	5143.8	2585.48	1335.44	1861.18	4250.27	4656.24	3836.38	1691.82	1318.86	1546.2	1688.22	2217.92	2317.73	1430.57	1810.73	1186.17	1198.15	1877.75	2414.31	1380.12	1598.18	1312.69	2179.76	1228.78	1225.17	1142.29	1756.28	1380.12	1207.16	1654.38	1813.76
	605.156	3104.7	2580.76	2409.45	1324.94	1653.92	1415.18	1558.64	2331.67	2410.77	1542.46	1792.35	1795.94	5533.45	4267.84	5460.24	4077.28	5386.04	5045.65	2585.15	1395.19	1808.53	4233.68	4738.38	3938.37	1671.9	1319.54	1470.34	1671.9	2189.65	2273.5	1490.33	1792.35	1176.37	1242.24	1842.54	2474.35	1355.5	1569.67	1317.34	2237.71	1233.25	1279.99	1119.99	1775.24	1355.5	1238.64	1607.58	1795.21
	607.851	3217.39	2621.18	2401.82	1347.61	1701.11	1464.24	1620.36	2422.46	2363.25	1589.85	1803.39	1851.84	5708.04	4331.72	5611.63	4242	5498.09	5174.03	2551.66	1398.48	1921.82	4238.41	4789.33	3955.95	1679.57	1361.96	1570.91	1798	2192.78	2308.34	1475.01	1803.39	1214.76	1257.89	1874.02	2490.97	1412.2	1635.33	1391.81	2247.7	1288.39	1283.01	1126.89	1810.02	1412.2	1229.17	1708.28	1899.42
	610.544	3248.64	2605.5	2445.96	1345.68	1605.5	1395.5	1632.38	2497.85	2463.8	1571.46	1858.16	1806.19	5759.03	4357.8	5582.45	4119.48	5432.91	5269.99	2617.9	1419.92	1924.45	4309.42	4913.73	3994	1670.01	1424.53	1518.05	1747.06	2295.37	2293.58	1517.7	1858.16	1196.35	1205.92	1861.67	2528.15	1377.94	1595.65	1347.66	2269.32	1333.14	1302.68	1152.16	1835.21	1377.94	1239.97	1710.62	1853.46
	613.237	3207.95	2681.24	2449.97	1376.62	1707.8	1495.13	1639.78	2533.06	2328.98	1591.44	1876.08	1854.59	5680.14	4344.69	5567.36	4219.38	5567.36	5240.98	2635.1	1399.06	1938.73	4269.51	4857.56	4008.58	1741.81	1378.41	1547.58	1770.46	2284.23	2399.09	1559.22	1876.08	1221.4	1279.96	1915.96	2542.01	1473.29	1706.07	1376.46	2277.6	1281.75	1283.54	1177.92	1772.19	1473.29	1242.36	1723.32	1912.32
	615.928	3251.25	2601.85	2486.09	1358.12	1712.41	1436.5	1631.89	2474.67	2492.57	1655.15	1889.56	1862.71	5890.54	4401.8	5655.98	4179.92	5548.78	5336.32	2723.39	1447.19	1991.55	4274.76	4790.07	4116.45	1762.51	1413.59	1568.26	1800.09	2256.37	2485.06	1580	1889.56	1244.66	1300.86	1957.62	2615.71	1481.58	1715.67	1392.39	2338.89	1347.38	1327.7	1188.13	1867.71	1481.58	1281.18	1770.27	1882.56
	618.618	3233.59	2674.95	2447.47	1361.8	1730.43	1468.81	1633.8	2476.64	2435.49	1608.74	1934.43	1843.17	5801.5	4443.28	5653.14	4217.81	5468.66	5291.21	2684.22	1412.19	1964.85	4335.92	4925.93	4053.17	1723.27	1479.9	1608.91	1785.9	2231.48	2398.2	1499.59	1934.43	1190.01	1304.53	1940.37	2545.95	1377.9	1595.61	1393.99	2302.94	1392.22	1295.59	1148.85	1854.88	1377.9	1236.53	1746.53	1893.17
	621.308	3262.27	2644.62	2483.71	1396.58	1711.71	1486.82	1615.02	2522.8	2540.71	1638.3	1883.6	1777.96	5939.06	4379.54	5672.6	4277.48	5444.88	5404.49	2651.72	1405.17	1912.24	4334.78	4983.48	4165.2	1720.66	1444.93	1580.81	1767.21	2358.08	2420.17	1554.15	1883.6	1200.2	1305.27	1951.13	2579.94	1452.09	1681.52	1354.15	2366.59	1330.33	1289.15	1149.49	1817.54	1452.09	1253.34	1699.77	1851.02
	623.996	3231.41	2673.76	2448.08	1353.14	1688.29	1432.36	1643.49	2480.46	2423.11	1643.49	1835.26	1801.2	5794.32	4394.58	5648.83	4303.17	5625.85	5391.28	2650.73	1422.18	1982.22	4355.15	4930.03	3998.54	1715.18	1424.83	1608.6	1767.15	2304.82	2390.43	1578.97	1835.26	1196.61	1270.7	1896.91	2551.5	1424.83	1649.95	1361.5	2271.9	1337.01	1304.75	1166.75	1875.11	1424.83	1265.32	1761.97	1924.3
	626.684	3197.86	2649.26	2488.53	1354.87	1710.19	1455.72	1629.44	2435.18	2370.58	1591.75	1841.19	1826.83	5850.18	4367.89	5626.67	4330.21	5502.04	5379.82	2679.24	1390.74	1898.62	4251.25	4868.86	4015.99	1737.11	1383.58	1581.7	1703.01	2338.28	2301.59	1530.74	1841.19	1219.62	1247.2	1860.57	2502.55	1426.65	1652.06	1345.14	2281.81	1281.3	1275.91	1091.08	1793.3	1426.65	1257.97	1687.66	1912.27
	629.37	3207.85	2626.45	2444.39	1328.07	1707.26	1507.42	1676.71	2474.63	2438.69	1588.65	1825.87	1784.54	5914.31	4368.79	5662.55	4232.21	5504.56	5322.69	2661.53	1341.81	1904.94	4318.47	4822.38	4050.06	1703.67	1383.78	1574.29	1779.14	2275.15	2341.71	1484.42	1825.87	1207.03	1238.21	1894.3	2514.33	1426.91	1652.36	1353.13	2301.17	1301.11	1231.02	1117.81	1900.4	1426.91	1214.85	1693.28	1767.64
	632.056	3226.97	2636.98	2507.72	1366.02	1749.37	1494.52	1675.58	2481.87	2444.07	1598.19	1828.56	1873.55	5874.41	4447.21	5762.5	4335.62	5530.66	5375.48	2636.65	1396.76	1920.34	4351.82	4785.36	4014.84	1720.57	1373.22	1576.59	1715.17	2296.49	2338.25	1556.79	1828.56	1206.42	1232.83	1887.38	2554.02	1416.41	1640.2	1349.07	2281.16	1319.22	1281.43	1139.25	1852.09	1416.41	1204.04	1706.97	1845.8
	634.74	3348.65	2702.1	2500.87	1375.14	1755.43	1503.11	1636.48	2479.95	2431.28	1544.56	1885.19	1854.55	5981.79	4473.27	5723.08	4269.62	5574.47	5451.61	2685.41	1377.11	1906.82	4291.24	5040.87	4147.4	1712.17	1371.54	1532.97	1778.86	2393.44	2429.2	1558.98	1885.19	1191.33	1223.75	1911.44	2546.14	1440.03	1667.55	1366.1	2356.48	1283.23	1263.4	1160.67	1841.94	1440.03	1259.8	1694.95	1873.65
	637.424	3266.28	2673.44	2530.4	1420.2	1725.17	1533.17	1642.16	2640.09	2515.58	1573.59	1929.09	1799.16	5877.5	4395.94	5832.05	4305.71	5605.01	5431.69	2761	1361.16	1952.55	4392.33	5052.13	4146.49	1728.78	1403.96	1600.24	1817.21	2344.14	2443.83	1564.57	1929.09	1197.64	1265.01	1933.35	2606.79	1506.82	1744.9	1393.61	2355.96	1328.17	1248.77	1153.12	1849.48	1506.82	1216.28	1735.6	1908.58
	640.107	3275.24	2695.07	2511.55	1427.16	1775.82	1560.84	1658.39	2612.24	2539.98	1580.71	1896.85	1806.53	6017.55	4483.8	5828.52	4346.51	5488.23	5499.27	2754.96	1407.92	1972.73	4442.25	5071.84	4243.38	1772.2	1391.03	1611.75	1736.07	2341.26	2462.66	1555.42	1896.85	1179.72	1215.79	1906.18	2540.64	1499.42	1736.33	1331.37	2411.01	1367.54	1291.67	1132.69	1915.69	1499.42	1244.7	1753.54	1921.59
	642.788	3290.63	2737.5	2544.05	1404.85	1782.73	1583.84	1721.25	2634.31	2603.58	1629.04	1943.64	1856.86	6136.48	4502.02	5797.23	4465.85	5698.94	5609.1	2835	1389.39	1940.03	4409.81	5046.13	4269.5	1715.83	1431.97	1593.82	1833.35	2308.86	2448.51	1583.84	1943.64	1260.06	1274.67	1980.02	2529.61	1439.2	1666.59	1394.77	2425.85	1357.84	1274.67	1178.84	1909.73	1439.2	1242.12	1724.47	1952.25
	645.47	3319.44	2671.9	2546.95	1465.26	1819.81	1556.42	1691.38	2613.95	2550.63	1619.02	1893.98	1832.48	6117.9	4488.03	5778.81	4417.48	5642.15	5625.13	2847.3	1419.67	1993.47	4383.11	5184.48	4249.78	1801.72	1420.03	1616.6	1799.92	2364.31	2401.14	1581.03	1893.98	1236.64	1255.42	1957.59	2603.25	1454.4	1684.2	1406.13	2414.65	1311.5	1302.45	1154.12	1980.23	1454.4	1244.56	1771.97	1938.95
	648.15	3301.69	2724.44	2550.42	1423.8	1839.9	1567.44	1706.02	2576.22	2579.84	1610.14	1957.5	1886.94	6140.24	4524.67	5815.58	4443.26	5637.3	5611.87	2818.65	1437.57	1977.4	4439.64	5120.27	4320.75	1818.19	1450.93	1626.65	1836.28	2362.74	2489.38	1590.24	1957.5	1236.77	1277.26	1967.55	2601.88	1425.61	1650.86	1353.06	2454.97	1407.52	1318.87	1213.94	1988.35	1425.61	1260.97	1757.69	1906.81
	650.829	3333.07	2681.95	2551.11	1426.91	1779.57	1519.14	1727.12	2568.08	2528.29	1654.78	1886.27	1869.99	6223.06	4613.5	5907.24	4459.77	5696.79	5605.16	2804.99	1385.8	1958.61	4447.11	5245.09	4326.12	1792.23	1475.74	1635.97	1792.23	2383.61	2386.65	1586.06	1886.27	1255.57	1249.68	1955.13	2597.67	1531.8	1773.82	1408.81	2458.02	1296.7	1271.38	1168.29	1933.97	1531.8	1280.42	1740.99	1884.67
	653.507	3377.4	2717.29	2580.26	1409.51	1828.75	1530.95	1702.25	2571.45	2538.92	1639.01	1911.87	1942.59	6122.33	4524.88	5933.74	4470.67	5739.23	5717.04	2808.17	1414.24	2011.26	4503.2	5220.54	4348.64	1794.41	1456.49	1632.44	1834.17	2356.41	2486.52	1548.65	1911.87	1288.22	1317.35	1965.29	2635.03	1530.58	1772.41	1427.43	2470.82	1340.84	1297.47	1198.08	1991.69	1530.58	1286.63	1787.79	1973.76
	656.184	3402.39	2781.01	2584.47	1469.25	1832.05	1598.48	1732.78	2635.27	2566.68	1635.31	1962.01	1882.59	6221.76	4479.96	5887.51	4492.59	5725.39	5700.16	2819.38	1430.32	2021.58	4519.67	5168.44	4274.12	1785.12	1453.01	1618.61	1850.1	2442.14	2520.61	1559.5	1962.01	1303.54	1310.41	2046.85	2674.65	1492.72	1728.57	1434.88	2428.48	1355.54	1312.22	1180.46	1912.67	1492.72	1272.51	1796.96	1989.73
	658.86	3332.82	2811.9	2627.18	1460.02	1847.56	1561.68	1822.33	2626.24	2593.79	1672.72	1970.13	1934.08	6254.67	4621.6	5908.92	4643.23	5854.51	5818.88	2819.11	1465.68	2038.63	4544.1	5236.07	4309.76	1802.5	1505.09	1657.57	1865.59	2436.98	2498.7	1636.67	1970.13	1272.98	1346.47	1987.58	2718.49	1593.41	1845.17	1470.78	2448.73	1384.32	1344.66	1245.53	1986.96	1593.41	1290.59	1812.12	1994.32
	661.535	3354.94	2806.45	2652.01	1513.68	1877.26	1600.44	1826.86	2710.59	2660.2	1738.67	1988.85	1990.65	6416.51	4713.84	6078.63	4710.24	5844.15	5868.13	2953.57	1492.96	2102.24	4631.04	5374.88	4538.07	1906.05	1526.28	1664.83	1945.65	2597.2	2589.49	1753.07	1988.85	1304.63	1366.1	2085.75	2838.87	1612.68	1867.48	1524.59	2578.45	1418.29	1369.69	1243.7	1991.78	1612.68	1346.3	1868.66	2056.28
	664.209	3385.93	2832.93	2681.49	1610.29	1967.94	1727.47	1915.82	2819.81	2823.41	1833.15	2043.42	2030.84	6529.24	4750.01	6089.25	4667.33	5939.75	5999.73	2891.7	1535.82	2136.87	4568.49	5636.01	4619.98	1910.43	1507.85	1792.48	1914.02	2568.2	2776.6	1736.1	2043.42	1319.43	1374.86	2123.43	2723.58	1633.66	1891.78	1522.34	2624.99	1477.3	1409.01	1276.01	2042.46	1633.66	1356.89	1899.44	2010.1
	666.882	3380.89	2819.41	2682.27	1554.06	2036.79	1686.14	1914.76	2855.1	2882.01	1794.53	2072.68	2054.74	6661.29	4701.67	6189.49	4751.91	5961.43	6155.99	3007.63	1519.84	2192.91	4642.45	5748.06	4736.35	1977.57	1615.08	1792.22	1968.6	2535.67	2666.82	1821.45	2072.68	1343.73	1354.87	2162.91	2859.83	1701.21	1970	1527.61	2691.11	1439.21	1394.35	1243.61	2154.14	1701.21	1349.49	1949.25	2139.96
	669.554	3330.74	2845.46	2759.67	1565.93	2090.89	1739.36	1890.23	2913.28	2877.44	1832.89	2130.31	2013.85	6665.06	4644.04	6199.22	4823.21	6036.18	6239.6	3042.28	1564.3	2219.89	4640.46	5762.24	4870.94	1978.02	1573.1	1811.05	2051.48	2626.61	2662.58	1745.1	2130.31	1417.85	1410.05	2116.91	2842.26	1646.56	1906.72	1550.78	2767.58	1513.97	1435.14	1263.14	2140.61	1646.56	1397.51	1973.24	2204.74
	672.225	3396.23	2886.66	2776.02	1648.93	2087.1	1746.94	1922.56	2931.23	2959.85	1827.77	2124.65	2106.77	6722.7	4664.22	6171.71	4742.91	5975.14	6280.72	3079.67	1545.86	2224.81	4741.12	5872.31	4957	1995.89	1579.18	1843.88	2054.9	2650.45	2749.31	1772.33	2124.65	1367.71	1394.97	2149.76	2892.37	1659.66	1921.89	1576.52	2816.48	1495.13	1418.22	1298.4	2195.35	1659.66	1448.63	1977.61	2211.68
	674.896	3441.18	2808.16	2708.86	1567.09	1981.18	1692.04	1815.19	2920.01	2837.9	1840.17	2073.99	2072.2	6621.77	4744.12	6190.16	4833.36	5941.75	6125.61	2946.78	1587.51	2198.93	4688.79	5750.29	5000.79	2007.95	1592.08	1823.54	2025.8	2584.46	2725.53	1759.86	2073.99	1410.07	1392.18	2095.34	2880.09	1620.64	1876.7	1544.87	2841.36	1433.23	1456.43	1336.85	2153.03	1620.64	1360.05	1954.6	2200.22
	677.565	3412.43	2836.43	2714.87	1551.26	2005.42	1675.58	1891.44	2749.89	2748.11	1729.37	2122.97	2008.99	6545.23	4751.75	6210.88	4766	5987.77	6137.59	2952.92	1568.58	2103.38	4650.23	5689.84	4817.68	1916.37	1629.63	1781.48	1985.83	2603.84	2685.49	1725.8	2122.97	1328.87	1382.07	2127.38	2817.25	1642.1	1901.55	1519.1	2737.32	1439.06	1439.06	1280.55	2211.75	1642.1	1399.88	1869.67	2156.36
	680.233	3412.08	2874.99	2663.33	1485.68	1851.76	1629.26	1770.01	2720.78	2747.43	1734.47	1972.61	1953.06	6459.84	4659.62	6184.39	4755.58	5992.46	5978.36	2941.14	1539.96	2084.57	4616.97	5620.05	4603.72	1922.85	1530.1	1772.81	1985.05	2509.3	2634.12	1691.82	1972.61	1314.15	1347.06	2053.64	2827.25	1542.54	1786.26	1421.7	2615.75	1462.57	1412.81	1256.43	2075.6	1542.54	1336.4	1852.95	2108.96
	682.901	3298.38	2793.96	2666.26	1482.5	1826.52	1547.04	1792.83	2665.3	2622.74	1720.12	2042.87	1979.03	6447.8	4690.43	6238.86	4738.31	5960.13	5968.98	2915.34	1517.35	2159.91	4718.81	5365.26	4450.12	1865.53	1544.56	1659.6	1975.48	2487.97	2580.83	1682.88	2042.87	1311.34	1306.94	2110.54	2759.94	1581.8	1831.72	1448.46	2528.48	1473.63	1392.06	1225.36	2053.48	1581.8	1344.18	1919.92	1969.55
	685.567	3355.36	2762.05	2654.56	1507.79	1778.55	1546.02	1821.03	2647.48	2672.26	1679.45	2012.16	1969.68	6425.8	4633.09	6144.1	4698.57	6002.84	5878.69	2895.24	1506.53	2143.11	4603.01	5329.02	4294.42	1874.12	1536.1	1722.6	1974.99	2486.44	2548.38	1670.6	2012.16	1376.92	1398.07	2085.21	2728.56	1532.57	1774.72	1457.4	2440.01	1383.91	1382.14	1254.72	2019.04	1532.57	1321.97	1904.99	1990.26
	688.233	3449.65	2809.13	2731.57	1506.68	1856.42	1572.74	1752.21	2677.76	2660.1	1723.94	2017.16	2034.82	6381.77	4749.68	6254.44	4740.85	5945.49	5828.38	2903.86	1482.49	2172.59	4525.35	5216.06	4385.6	1905.88	1566.74	1683.72	1948.27	2573.55	2563.87	1706.28	2017.16	1317.92	1407.77	2069.79	2811.68	1559.67	1806.1	1450.18	2491.82	1451.93	1360.08	1289.43	1924.78	1559.67	1331.82	1931.19	1958.11
	690.897	3351.94	2796.39	2720.56	1481.13	1812.62	1610.2	1766.78	2690.72	2641.35	1696.25	1983.66	2029.5	6479.95	4776.65	6211.45	4797.81	5899.84	5950.23	2882.92	1560.62	2197.01	4630.3	5277.26	4328.05	1962.5	1546.37	1730.34	1944.87	2606.09	2525.54	1676.85	1983.66	1343.75	1354.18	2134.74	2824.41	1532.27	1774.37	1540.99	2459.12	1465.26	1431.76	1292.46	1978.94	1532.27	1385.92	1952.9	2028.68
	693.561	3406.59	2814.21	2719.45	1512.28	1823.89	1681.64	1836.21	2700.63	2691.82	1744.67	2079.17	2082.69	6542.07	4691.77	6357.05	4846.69	5915.32	6062.16	2973.51	1594.66	2214.73	4755.15	5405.06	4383.07	1933.04	1630.23	1715.76	2022.83	2614.36	2623.03	1746.43	2079.17	1353.38	1448.9	2078.18	2901.65	1580.94	1830.73	1516.41	2490.38	1471.79	1462.99	1276.37	2060.79	1580.94	1380.24	1968.65	2053.6
	696.224	3467.17	2862.61	2751.65	1556	1909.4	1687.87	1816.22	2674.22	2690.04	1802.15	2134.45	2125.66	6559.83	4754.17	6315.13	4982.73	6023.58	5923.59	3075.09	1661.55	2255.77	4842.08	5406.64	4537.95	1995.55	1636.88	1779.36	2025.44	2698.83	2696.09	1754.68	2134.45	1456.83	1489.19	2261.53	2958.56	1629.85	1887.37	1626.71	2578.38	1571.83	1524.36	1287	2110.36	1629.85	1457.55	2005.13	2092.96
	698.885	3456.53	2948.1	2803.19	1672.06	2058.46	1850.51	2009.29	2889.23	2847.07	1981.18	2270.98	2316.65	6721.62	5023.21	6488.98	5204.12	6298.34	6069.79	3240.5	1818.72	2413.25	4995.11	5556.95	4573.06	2130.48	1740.56	1796.2	2270.98	2796.14	2823.68	1912.69	2270.98	1534.73	1587.76	2344.54	3006.58	1737.05	2011.5	1664.86	2598.33	1643.96	1668.55	1422.66	2135.44	1737.05	1598.3	2145.11	2146.82
	701.546	3573.24	2999.15	2864.73	1825.23	2130.61	2007.05	2144.65	3044.98	3113.42	2242.93	2478.1	2551.81	7255.29	5352.84	6863.76	5593.28	6619.97	6498.27	3481.98	2115.76	2648.34	5373.9	5953.08	4853.45	2376.31	2020.04	1994.63	2674.66	3209.95	3279.8	2107.79	2478.1	1673.62	1853.31	2719.95	3387.21	1972.65	2284.33	1918.73	2757.64	1853.31	1941.06	1654.99	2263.27	1972.65	1898.94	2354.08	2331.1
	704.206	3708.15	3228.83	3043.27	2082.11	2429.42	2317.5	2452.22	3283.66	3520.46	2624.12	2852.15	3001.25	7847.81	5788.5	7440.54	6053.37	7293.51	7154.06	3936.18	2485.55	3178.41	5946.37	6370.5	5298.29	2748.66	2415.38	2369.58	3129.3	3681.84	3756.29	2497.83	2852.15	2034.33	2269.79	3159.89	3910.03	2322.42	2689.36	2321.59	3010.39	2229.45	2280.32	1936.52	2448.76	2322.42	2306.63	2825.25	2484.1
	706.865	3880.29	3388.62	3173.2	2367.1	2673.95	2722.69	2777.4	3647.09	3789.11	2972.03	3208.74	3329.72	8269.07	6236.87	7909.46	6671.72	7804.42	7899.86	4380.01	2861.09	3548.9	6620.87	6935.63	5830	3140.35	2954.49	2629.41	3647.09	4232.73	4293.47	2851.04	3208.74	2311.05	2642.39	3630.18	4299.04	2605.56	3017.24	2647.79	3312.5	2714.27	2624.85	2240.85	2881.02	2605.56	2591.54	3154.58	2889.9
	709.523	3919.32	3519.93	3384.66	2602.95	2846.59	2919.5	2967.53	3794.87	4017.48	3305.83	3561.74	3807.14	8639.68	6769.41	8305.21	7212.88	8278.6	8594.88	4739.64	3108.52	3857.97	7109.46	7613.97	6411.15	3465.34	3276.03	2959.74	4019.23	4469.71	4725.06	3118.28	3561.74	2527.08	2948.25	3994.34	4680.05	2855.35	3306.5	2954.76	3642.7	2892.16	2851.85	2464.47	3313.17	2855.35	2951.76	3429.31	3355.22
	712.18	3986.4	3636.92	3465.76	2670.45	2989.36	2998.48	3222.41	3979.39	4056.49	3553.59	3779.63	3975.89	9022.41	6982.77	8535.12	7510.21	8573.83	8946.11	4986.94	3292.78	4096.79	7487.43	8020.69	7053.71	3635.95	3367.85	3191.26	4177.4	4569.91	4932.13	3416.92	3779.63	2705.73	3152.32	4046.05	4887.23	3003.38	3477.91	3049.53	4007.79	3103.26	3020.9	2589.85	3424.09	3003.38	3013.89	3641.59	3564.42
	714.836	3999.21	3672.16	3471.69	2760.73	3102.32	3010.18	3298.52	4011.47	4102.56	3671.64	3783.75	4043	8939.1	7064.74	8634.45	7707.63	8622.04	9167.56	5073.02	3312.79	3962.42	7539.46	8210.28	7116.26	3680.39	3389.61	3317.04	4169.13	4635.09	4993.42	3431.65	3783.75	2802.76	3270.49	4097.8	4901.67	3002.47	3476.86	3104.55	4043.33	3158.38	3039.26	2662.64	3554.87	3002.47	3128.6	3522.15	3773.54
	717.491	3991.23	3532.45	3337.56	2677.75	2879.15	2818.2	3182.13	3917.67	4005.24	3556.91	3695.26	3891.41	8770.55	6854.62	8471.55	7266.17	8418.54	9107.32	4873.89	3273.8	3859.88	7290.69	8201.32	7376.37	3444.82	3201.39	3489.82	3935.19	4483.35	4779.25	3292.46	3695.26	2662.31	3108.57	3917.12	4771.52	2865.14	3317.83	3055.22	4191.12	3120.83	3003.49	2537.64	3529.05	2865.14	2921.18	3431	3867.1
	720.145	3841.78	3400.91	3297.54	2391.92	2633.56	2553.01	2836.69	3647.42	3650.92	3129.11	3302.46	3423.28	8263.16	6319.5	7884.45	6778.28	7832.4	8727.45	4468.65	2954.56	3439.04	6660.96	7836.16	6922.01	3204.4	2829.68	3228.73	3579.13	3969.61	4251.8	2896.22	3302.46	2412.73	2733.37	3612.05	4425.35	2619.56	3033.45	2722.2	3932.96	2693.1	2710.61	2213.31	3433.93	2619.56	2633.56	3056.92	3733.34
	722.798	3619.13	3207.41	3086.56	2115.1	2328.71	2269.18	2509.06	3309.22	3412.53	2731.42	2920.52	2995.81	7796.81	5693.96	7280.61	6168.46	7197.99	8038.55	3937.8	2477.22	3023.82	5977.61	7279.82	6280.4	2754.18	2384.74	2909.35	3037.83	3631.39	3771.88	2591.35	2920.52	2025.98	2227.16	3070.96	3896.57	2283.19	2643.93	2287.96	3568.41	2297.2	2272.68	1931.25	3184.99	2283.19	2260.43	2687.84	3172.7
	725.451	3669.7	3146.27	3029.06	1967.91	2223.53	2029.54	2368.85	3181.22	3191.73	2409.11	2657.73	2778.54	7503.97	5499.29	7041.44	5856.46	6931.46	7456.87	3808.01	2146.93	2852.07	5551.82	6590.58	5636.05	2634.97	2255.04	2461.1	2852.07	3461.35	3417.59	2293.56	2657.73	1860.54	2069.46	2834.42	3648.05	2134.24	2471.45	2106.86	3202.3	2121.98	1969.66	1822.59	2792	2134.24	1966.16	2535.17	2734.82
	728.102	3660.51	3153.68	3037.22	1971.18	2239.02	2062.91	2326.55	3172.1	3207.11	2468.35	2695.93	2774.71	7658.9	5533.66	7034.25	5738.48	6767.84	7190.09	3714.78	2137.14	2863.99	5626.44	6551.59	5536.94	2564.64	2286.29	2331.85	2779.96	3357.66	3421.66	2387.82	2695.93	1832.38	1971.18	2862.45	3679.45	2128.74	2465.08	2134.56	3145.99	2035.95	1960.68	1775.11	2582.94	2128.74	2030.7	2545.77	2689.06
	730.752	3635.22	3158.19	3021.07	1997.01	2224.53	2129.68	2319.05	3152.15	3180.16	2411.81	2676.09	2681.34	7615.23	5453.7	7115.45	5889.5	6918.64	7234.24	3684.22	2144.3	2935.13	5479.95	6633.9	5548.22	2627.09	2247.29	2392.4	2837.11	3300.92	3443.32	2359.3	2676.09	1885.51	2040.76	2820.24	3619.78	2144.02	2482.78	2129.68	3152.4	2089.77	1967.25	1764.23	2574.99	2144.02	1988.25	2609	2699.06
	733.402	3569.41	3153.37	3001.61	1929.93	2229.13	2070.26	2341.12	3145.98	3210.72	2488.09	2656.06	2801.29	7494.02	5483.6	7076.79	5880.78	6867.62	7347.7	3674.4	2172.28	2904.52	5480.1	6559.8	5611.34	2577.33	2209.89	2358.9	2775.04	3338.45	3543.1	2348.11	2656.06	1826.78	2041.91	2862.87	3725.3	2138.15	2475.98	2092.3	3188.26	2022.67	1992.92	1768.96	2698.51	2138.15	1964.93	2581.8	2715.8
	736.05	3571.86	2993.07	2997.63	1875.14	2184.75	2054.96	2233.73	3101.33	3138.06	2375.41	2590.56	2637.79	7453.34	5389.28	7036.55	5761.86	6699.43	7193.26	3587.61	2123.98	2737.5	5417.27	6499.12	5569.61	2511.85	2118.28	2327.7	2688.52	3300.74	3409.96	2266.96	2590.56	1786.7	1960.85	2705.24	3525.43	2025.57	2345.61	2025.55	3164.55	1992.34	1948.61	1665.24	2675.32	2025.57	1878.64	2433.33	2631
	738.698	3585.04	2936.69	2909.5	1817	2210.48	1928.58	2086.32	3000.94	3030.67	2172.01	2420.34	2485.04	7278.5	5034.79	6693.13	5561.18	6603.47	7035.79	3434.64	1951.94	2605.71	5190.44	6328.28	5417.37	2308.42	1939.42	2287.27	2483.29	3035.92	3136.09	2054.84	2420.34	1656.05	1766.29	2606.41	3362.46	1923.68	2227.62	1889.88	3078.05	1890.45	1790.77	1575.67	2547.99	1923.68	1733.06	2316.19	2672.3
	741.345	3586.19	2960.81	2865.7	1774.74	2138.43	1873.7	2037.01	2895.53	3003.94	2064.99	2295.79	2388.46	7123.43	4901.07	6622.08	5310.23	6373.32	6788	3297.69	1829.64	2397.21	5007.73	6020.39	5130.21	2157.66	1778.23	2085.36	2264.32	2906.02	2967.71	1970.57	2295.79	1532.52	1626.11	2398.26	3188.65	1855.17	2148.29	1745.57	2914.89	1682.07	1678.57	1475.74	2455.68	1855.17	1599.89	2130.85	2493.48
	743.99	3449.12	2935.61	2810.21	1664.25	2071.57	1829.28	1971.93	2957.89	2968.38	1926.47	2200.94	2276.11	7130.75	4915.83	6606.46	5230.5	6375.55	6522.88	3186.9	1722.57	2346.03	4875.62	6041.93	4720.11	2096.05	1706.21	1977.25	2167.72	2840.76	2873.14	1914.24	2200.94	1469.44	1610.06	2369.46	3024.32	1770.89	2050.69	1615.95	2681.88	1645.02	1580.34	1433.49	2328.66	1770.89	1508.66	2085.36	2367.18
	746.635	3421.55	2911.16	2829.98	1640.88	2056.78	1809.68	1955.42	2916.53	2914.79	1918.73	2240.26	2130.17	6991.64	4875.45	6580.03	5256.4	6247.22	6485.89	3206.61	1695.22	2345.11	4912.15	5936.35	4897.04	2096.97	1717.77	1904.03	2231.52	2804.69	2820.56	1918.73	2240.26	1510.69	1520.3	2300.58	3110.5	1759.71	2037.74	1575.66	2782.41	1633.89	1555.25	1359.53	2280.78	1759.71	1525.54	2084.54	2268.58
	749.279	3490.62	2910.3	2818.62	1646.65	2076.21	1772.72	1924.29	2909.14	3010.42	1922.55	2247.34	2271.78	7044.1	4919	6413.25	5256.01	6354.36	6473.12	3143.13	1705.39	2362.58	4880.58	5998	4915.52	2097.16	1648.4	1954.34	2118.12	2781.67	2881.06	1922.55	2247.34	1435.26	1555.85	2278.14	3151.06	1728.72	2001.86	1603.85	2792.91	1616.96	1564.58	1374.25	2252.08	1728.72	1522.67	2100.07	2295.1
	751.922	3385.44	2906.96	2869.4	1629.06	2086.03	1774.87	1970.92	2914.52	2972.07	1880.22	2147.08	2169.75	7048.21	4862.76	6596.15	5133.11	6296.47	6438.5	3247.65	1646.4	2356.38	4897.64	5845.48	4870.52	2038.94	1730.22	1823.71	2159.29	2757.54	2839.8	1838.36	2147.08	1505.52	1517.43	2316.97	3068.16	1670.92	1934.93	1585.88	2767.34	1555.8	1510.46	1376.15	2272.04	1670.92	1548.83	2094.56	2257.84
	754.564	3416.92	2879.36	2836.57	1675.37	2044.58	1824.44	1985.37	2896.2	2889.23	1920.93	2178.68	2206.54	7068.95	4803.19	6481.74	5238.58	6292.22	6516.44	3185.29	1645.81	2330.19	4911.17	6007.97	4743.97	2056.77	1704.98	1867.81	2145.59	2742.94	2886.8	1880.87	2178.68	1419.87	1515.15	2319.12	3134.79	1675.37	1940.08	1582.03	2695.44	1572.62	1509.92	1382.79	2194.58	1675.37	1475.09	2071.28	2303.4
	757.205	3416.3	2852.55	2834.8	1629.04	2020.22	1725.36	1900.26	2868.65	2889.51	1860.27	2202.77	2148.88	6987.33	4732.4	6415.34	5231.37	6338.84	6395.89	3115.52	1671.43	2303.61	4833.23	5865.46	4818.63	2074.12	1695.11	1899.64	2141.92	2755.64	2755.01	1914.17	2202.77	1486.81	1522.99	2271.96	3036.18	1721.19	1993.14	1601.24	2737.86	1543.85	1533.42	1371.73	2223	1721.19	1465.62	2047.65	2226.48
	759.845	3465.91	2878.46	2753.09	1600.18	1992.42	1761.94	1877.87	2872.35	2908.8	1931.68	2136.47	2150.36	6973.47	4772.79	6519.39	5145.93	6248.01	6245.75	3106.65	1623.13	2330.85	4816.17	5734.22	4733.78	2080.93	1688.7	1854.41	2103.5	2736.98	2847.99	1853.58	2136.47	1454.22	1532.5	2253.03	3037.23	1742.5	2017.81	1604.29	2689.65	1570.68	1489.11	1360.68	2189.5	1742.5	1496.05	2071.87	2226.04
	762.484	3486.29	2873.8	2829.14	1580.27	1942.41	1686.31	1900.83	2810.52	2796.66	1859.24	2179.8	2171.14	6984.71	4799.72	6453.71	5160.13	6295.08	6275.21	3120.68	1597.84	2259.51	4825.71	5691.12	4756.4	1973.6	1732.75	1823.45	2152.08	2763.74	2732.48	1880.03	2179.8	1428.82	1476.3	2279.33	2994.51	1727.55	2000.5	1574.03	2702.5	1561.21	1465.91	1330.75	2230.17	1727.55	1453.78	2008.45	2260.46
	765.122	3387.84	2845.31	2821.23	1645.47	1989.79	1766.94	1932.7	2759.76	2820.32	1752.75	2187.04	2138.6	6993.69	4862.02	6526.21	5206.34	6320.62	6425.1	3055.63	1633.26	2294.32	4791.08	5696.02	4667.06	2027.86	1664.51	1850.89	2145.52	2674.98	2730.76	1778.7	2187.04	1475.09	1482.83	2319.03	2999.64	1628.17	1885.42	1573.23	2651.74	1536.47	1498.4	1354.79	2143.26	1628.17	1460.34	2039.4	2142.86
	767.76	3463.06	2859.64	2811.56	1577.73	1930.26	1752.26	1947.54	2799.48	2899.7	1831.76	2180.83	2146.27	6995.24	4906	6475.55	5203.22	6252.16	6293.97	3072.51	1661.33	2344.99	4826.5	5844.68	4730.93	2099.61	1665.86	1876.27	2113.43	2694.06	2833.48	1793.74	2180.83	1441.06	1491.33	2224.65	3077.54	1636.48	1895.04	1566.88	2688.03	1563.91	1524.16	1365.18	2174.83	1636.48	1436.03	2084.44	2181.54
	770.396	3469.57	2792.53	2855.03	1658.83	2017.87	1706.82	1940.2	2884.4	2927.56	1796.93	2166.32	2192.22	6909.79	4852.22	6487.2	5206.08	6110.58	6300.55	3157.14	1644.44	2325.13	4826.33	5737.73	4761.96	2043.77	1662.29	1846.35	2116.26	2765.3	2697.77	1822.82	2166.32	1432.57	1453.42	2203.53	2994.09	1677.82	1942.92	1569.5	2705.66	1591.51	1508.66	1329.14	2226.28	1677.82	1456.87	2066.78	2151.4
	773.032	3431.74	2821.78	2798.1	1624.47	2041.8	1744.5	1950.4	2881.63	2916.12	1840.03	2191.83	2193.55	7116.98	4857.89	6422.95	5140.71	6104.7	6468.42	3057.52	1652.25	2278.05	4776.84	5765.33	4723.77	2048.7	1648.61	1844.48	2069.39	2748.84	2832.03	1807.27	2191.83	1401.37	1495.13	2246.12	3013.15	1662.41	1925.07	1637.55	2683.96	1598.6	1515.83	1402.01	2133.41	1662.41	1472.72	2024.93	2232.04
	775.666	3334.26	2864.23	2872.91	1643.87	2036.74	1811.36	1974.71	2906.93	2877.63	1845.48	2169.43	2164.26	7039	4778.25	6419.45	5253.83	6237.74	6299.23	3129.21	1630.29	2340.02	4810.99	5878.3	4835.05	2012.62	1605.96	1824.45	2083.27	2793.2	2840.83	1835.14	2169.43	1471.31	1528.42	2233.18	3100.07	1723.13	1995.38	1578.34	2747.19	1554.27	1495.68	1335.43	2244.18	1723.13	1506.02	2080.02	2209.48
	778.3	3428.82	2788.62	2813.37	1649.83	2063.15	1868.2	1958.1	2919.06	2977.62	1844.43	2185.42	2171.64	7088.41	4875.44	6583.35	5221.59	6141.23	6445.07	3139.5	1663.15	2361.08	4763.5	5872.34	4901.71	2032.15	1672.22	1853.3	2107.92	2793.34	2812.77	1859.93	2185.42	1415.52	1532.72	2280.28	2952.73	1680.83	1946.4	1597.71	2785.06	1553.39	1525.83	1341.56	2228.08	1680.83	1467.28	2098.74	2235.62
	780.932	3357.18	2851.53	2871.16	1661.37	2102.11	1832.51	1967.82	3035.23	3042.12	1923.06	2260.5	2138.26	7232.57	4811.96	6562.54	5245.81	6301.17	6428.83	3264.21	1623.24	2308.71	4882.54	6014.46	4957.39	2074.56	1762.95	1859.5	2232.95	2746	2900.06	1843.87	2260.5	1490.64	1496.1	2296.31	3108.33	1744.01	2019.56	1568.28	2816.7	1575.29	1489.21	1356.64	2158.77	1744.01	1480.6	2052.19	2207.22
	783.564	3449.98	2861.59	2846.64	1723.27	2160.54	1801.43	2027.98	3071.24	3029.92	1912.64	2234.57	2163.98	7223.6	4947.72	6447.96	5211.12	6271.59	6524.47	3245.11	1668.19	2367.12	4801.39	5989.3	4956.81	2112.34	1685.39	1880.05	2150.21	2799.23	2860.25	1912.64	2234.57	1456.22	1523.57	2279.46	3089.39	1776.63	2057.34	1582.66	2816.37	1585.54	1530.45	1380.68	2236.74	1776.63	1509.79	2104.11	2317.14
	786.195	3407.58	2853.2	2834.99	1727.03	2195.38	1830.7	2076.57	3078.7	3066.65	1990.48	2286.64	2240.15	7331.72	4855.67	6608.85	5310.24	6258.99	6511.51	3240.56	1685.4	2341.74	4791.96	6125.54	5069.54	2109.29	1766.64	1882.59	2229.82	2885.85	2931.32	1882	2286.64	1495.43	1467.03	2380.31	3077.45	1699.48	1968	1623.48	2880.42	1554.85	1546.24	1406.77	2246.8	1699.48	1487.69	2081.55	2265.78
	788.823	3345.24	2840.33	2878.07	1712.24	2142.88	1891.39	2037.81	3043.79	3073.07	1943.06	2198	2265.19	7283.04	4804.26	6445.56	5271.08	6299.45	6518.93	3234.99	1680.45	2335.81	4764.64	6156.54	5004.61	2127.38	1720.85	1924.78	2153.22	2790.57	2892.83	1898.28	2198	1502.91	1529.65	2344.08	3039.56	1765.64	2044.61	1631.38	2843.53	1634.72	1541.7	1348.78	2232.91	1765.64	1490.03	2076.28	2204.56
	791.452	3381.87	2825.57	2899	1668.53	2097.73	1871.93	2037.4	3030.24	3081.95	1923.63	2268.37	2292.5	7165.37	4784.96	6629.93	5327.92	6322.48	6626.06	3245.7	1705.97	2399.37	4865.97	6035.57	5122.73	2158.06	1752.99	1955.9	2208.04	2909.58	2934.4	1932.25	2268.37	1533.69	1544.42	2315.81	3101.07	1796.08	2079.86	1667.19	2910.64	1551.32	1565.11	1449.62	2383.46	1796.08	1499.61	2132.77	2340.24
	794.08	3422.97	2861.42	2871.92	1713.21	2130.73	1836.4	2099.67	2989.92	3108.97	1954.75	2254.95	2254.95	7187.54	4868.76	6501.19	5294.9	6267.96	6588.49	3250.44	1703.79	2398.15	4835.98	6060.65	5038.99	2130.73	1773.59	1945.99	2191.11	2834.65	2970.25	1871.94	2254.95	1507.57	1528.6	2355.22	3066.3	1749.44	2025.85	1644.09	2863.06	1639.02	1563.11	1430.26	2311.97	1749.44	1475.12	2131.69	2359.44
	796.707	3446.27	2772.88	2861.76	1715.36	2093.67	1867.72	2052.21	2941.85	3007.49	1922.65	2230.14	2321.7	7194.84	4788.5	6468.53	5384.47	6308.66	6596.11	3206.15	1751.12	2427.07	4847.23	6029.8	4932.38	2129.95	1746.45	1952.86	2247.42	2857.21	2883.33	1872.56	2230.14	1514.06	1606.53	2376.83	3150.25	1753.36	2030.39	1654.87	2802.49	1620.35	1606.53	1447.61	2312.2	1753.36	1549.52	2157.4	2262.02
	799.333	3363.47	2820.84	2859.39	1728.45	2098.71	1829.15	2007.01	3000.13	2998.4	1936.07	2242.31	2295.95	7296.17	4908.52	6697.37	5465.64	6249.41	6593.89	3299.45	1778.4	2359.97	4903.33	5967.45	4909.33	2150.61	1754.4	1932.62	2244.04	2917.08	2905.6	1930.88	2242.31	1599.3	1558.89	2401.14	3243.3	1754.4	2031.6	1651.67	2789.39	1714.61	1631.56	1432.59	2256.72	1754.4	1579.66	2097.75	2282.7
	801.959	3345.31	2831.09	2858.45	1747.19	2118.12	1861.58	2031.45	2979.58	2981.31	1965.59	2274.12	2339.98	7221.02	4905.3	6581.89	5494.63	6186.22	6602.15	3281.18	1806.2	2539.32	4939.97	5951.23	5009.52	2197.85	1816.52	1945.33	2324.38	2943.18	2955.24	1988.12	2274.12	1542.25	1660.52	2457.92	3235.01	1752.39	2029.27	1688.17	2846.32	1679.59	1657.06	1483.72	2270.58	1752.39	1611.99	2257.17	2352.58
	804.583	3351.6	2819.7	2868.43	1722.69	2052.64	1856.76	2045.69	2900.09	2969.56	1965.81	2281.87	2366.96	7191.19	4891.95	6647.95	5506.7	6331.58	6383.86	3282.14	1828.52	2472.89	4940.58	5962.56	4823.54	2222.83	1826.88	1942.06	2344.39	2948.72	2931.9	1984.91	2281.87	1593.66	1679.28	2440.03	3282.14	1783.47	2065.26	1719.07	2740.65	1722.69	1677.54	1483.04	2274.9	1783.47	1642.81	2198.12	2301.52
	807.206	3409.63	2868.41	2848.03	1711.77	2120.58	1914.26	2064.91	2995.6	3000.82	1983.15	2344.99	2315.42	7252.42	4964.83	6718.04	5464.1	6483.51	6518.93	3360.92	1789.99	2506.77	4990.93	5955.45	4973.09	2209.3	1885.73	2008.5	2404.13	2972.99	2961.51	1993.59	2344.99	1624.2	1683.94	2510.04	3219.85	1790.05	2072.88	1765.92	2825.62	1678.72	1642.19	1487.36	2246.94	1790.05	1630.01	2228.24	2375.26
	809.829	3391.85	2832.5	2920.69	1729.89	2064.38	1839.65	2041.73	2909.29	2972	2008.63	2315.24	2330.91	7241.86	4888.3	6624.69	5501.52	6398.69	6515.03	3351.78	1862.8	2513.83	4978.89	5939.91	4904.12	2229.87	1884.94	1983.59	2310.01	2956.32	2999.18	2010.37	2315.24	1610.3	1714.22	2502.34	3240.28	1794.35	2077.86	1715.74	2786.43	1750.8	1708.99	1498.2	2331.99	1794.35	1682.86	2234.52	2368.46
	812.449	3487.77	2862.56	2886.67	1728.19	2125.8	1852.01	2073.48	2954.14	3034.36	2031.63	2362.97	2424	7310.37	4940.43	6794.82	5589.16	6389.6	6651.51	3449.41	1805.79	2519.92	5010.19	5930.97	4820.75	2275.77	1897.35	1999.88	2430.98	3086.68	3044.68	2017.68	2362.97	1607.32	1757.84	2504.92	3308.63	1832.82	2122.41	1735.09	2739.06	1761.33	1656.69	1548.57	2317.34	1832.82	1700.29	2239.93	2423.48
	815.069	3409.81	2940.72	2880.09	1759	2046.93	1880.46	2038.21	2936.9	3066.04	2078.34	2373.26	2420.37	7252.39	4950.68	6718.41	5603.33	6522.96	6616.37	3392.36	1938.24	2636.76	5037.93	6002.94	4934.92	2280.77	1933.51	2059.83	2430.84	3025.9	3138.28	2087.07	2373.26	1599.1	1727.59	2551.81	3369.52	1898.6	2198.58	1834.5	2803.93	1802.63	1778.2	1582.75	2328.98	1898.6	1701.42	2343.79	2386.92
	817.689	3430.34	2899.19	3002.48	1853.95	2159.45	1918.9	2210.08	2967.72	3100.4	2176.91	2452.73	2457.97	7382.64	5076.55	6867.02	5776.58	6542.95	6806.09	3531.59	1961.83	2662.22	5212.71	6041.64	5096.87	2365.45	1981.39	2053.74	2512.09	3173.72	3173.02	2169.93	2452.73	1669.38	1806.82	2626.33	3435.89	1899.34	2199.44	1855.74	2895.95	1850.46	1799.84	1604.31	2297.8	1899.34	1791.11	2366.42	2394.96
	820.308	3429.32	2934.73	2955.22	1859.59	2165.15	2076.46	2159.92	3156.93	3226.78	2217.54	2505.64	2620.88	7499.46	5140.49	6933.57	5858.14	6586.26	6860.17	3633.62	2070.73	2788.51	5269.71	6203.07	5107.36	2498.66	2161.66	2196.97	2598.18	3223.29	3260.86	2152.93	2505.64	1718.51	1847.37	2696.66	3525.52	1976.58	2288.88	1963.25	2901.91	1959.11	1899.75	1672.76	2434.75	1976.58	1857.84	2478.68	2538.74
	822.926	3427.87	3006.12	2978.65	1973.25	2245.67	2091.3	2282.34	3153.71	3183.4	2313.77	2605.39	2692.7	7734.1	5224.75	6978.61	5883.08	6841.77	7159.64	3705.52	2095.64	2898.76	5346.99	6221.86	5347.72	2491.89	2249.16	2173.84	2788.75	3345.8	3457.83	2312.02	2605.39	1862.64	1964.52	2738.38	3586.15	2036.12	2357.83	2061.74	3038.48	2051.83	1922.61	1723.54	2511.91	2036.12	1955.79	2576.68	2594.94
	825.543	3579.52	3000.72	3044.87	1974.85	2290.89	2271.34	2434.07	3298.4	3357.76	2434.07	2692.5	2891.55	7785.89	5334.36	7162.21	6128.83	7035.06	7307.97	3874.61	2272.49	2956.16	5493.25	6579.95	5482.88	2682.02	2299.62	2330.58	2835.68	3425.86	3540.26	2428.83	2692.5	1906.62	2114.54	2951.27	3816.04	2177.4	2521.43	2130.55	3115.27	2121.52	2084.85	1800.24	2581.3	2177.4	2065.64	2627.7	2640.3
	828.159	3505.04	3007.5	3110.3	2120.83	2455.97	2276.88	2485.64	3326.99	3400.3	2579.9	2878.39	2993.59	8017.25	5735.83	7301.1	6414.85	7083.39	7611.78	4021.72	2456.3	3183.86	5812.64	6663.99	5650.59	2785.88	2466.44	2463.39	3176.88	3655.15	3713.38	2534.52	2878.39	2052.26	2277.93	3150.13	3952.85	2311.09	2676.24	2289.73	3210.56	2283.16	2253.49	1949.76	2736.89	2311.09	2258.72	2830.1	2828.22
	830.774	3563.75	3090.77	3196.99	2264.2	2538.06	2522.36	2661.91	3514.91	3626.55	2838.09	3106.73	3256.74	8172.38	5937.84	7768.8	6721.07	7612.44	7712.21	4305.11	2760.78	3406.76	6229.15	6905.6	5782.55	3077.07	2698.54	2590.61	3481.77	3902.16	4034.66	2817.16	3106.73	2229.53	2426.42	3445.7	4222.96	2590.39	2999.67	2543.27	3285.54	2545.04	2532.83	2082.78	2797.3	2590.39	2463.05	3028.23	2872.02
	833.386	3655.85	3243.7	3308.51	2606.84	2800.26	2797.82	3058.16	3816.16	4018.29	3378.78	3474.62	3711.61	8679.58	6555.43	8300.82	7306.46	8341.53	8095.39	4736.22	3285.9	3842.3	7120.01	7364.56	6191.26	3415.38	3136.57	2810.06	4025.26	4379	4527.81	3052.93	3474.62	2577.14	2920.49	4001.01	4668.42	2815.94	3260.86	2872.99	3517.76	2876.93	3014.59	2387.28	3052.09	2815.94	2930.95	3415.38	3217.94
	836	3857.73	3353.81	3477.82	2956.37	3125.16	3249.05	3521.9	4172.68	4560.72	3873.39	3991.71	4282.3	9309.36	7238.68	9257.18	8073.91	9224.09	8568.58	5366.37	3818	4477.19	8289.68	7848.81	6823.38	3958.65	3636.74	3214.55	4595.52	5027.05	5271.99	3542.78	3991.71	3096.52	3497.53	4596.7	5240.76	3328.75	3854.69	3421.65	3876.92	3368.77	3502.75	2853.71	3394.11	3328.75	3464.47	3979.72	3634.94
	838.612	3934.47	3452.27	3638.63	3302.18	3349.08	3649.94	3911.89	4561.56	5013.2	4403.48	4617.15	5007.99	9713.72	8068.71	9910.82	8879.93	10182.7	9228.76	5840.05	4271.54	5018.41	9526.12	8450.16	7304.58	4429.54	4288.84	3635.43	5251.18	5541.27	5956.63	4094.29	4617.15	3483.95	3979.64	5221.02	5972.38	3694.76	4278.53	3890.17	4150.33	3915.37	3918.84	3225.75	3771.04	3694.76	4002.22	4460.81	4066.92
	841.223	4003.11	3608.66	3817.97	3571.42	3564.48	3830.09	4209.42	4850.89	5206.3	4798.88	4909.83	5358.86	9996.51	8642.49	10405.4	9518	10729.9	9667.49	6229.18	4550.48	5225.37	10428.2	8653.44	7968.52	4765.94	4585.63	3930.73	5594.65	6081.81	6406.64	4554.43	4909.83	3818.43	4365.45	5561.01	6351.65	3985.77	4615.52	4127.37	4527.57	4190.35	4174.75	3550.61	3941.24	3985.77	4323.84	4644.77	4402.68
	843.834	4022.34	3508.78	3719.59	3579.45	3719.59	3890.52	4309.53	4897.74	5314.68	5017.12	5148.6	5690.1	10228	9022.16	10506.1	9733.21	10926.9	9867.32	6404.61	4689.84	5399.46	10926.9	8957.08	8381.61	4875.25	4591.53	4112.8	5866.57	6079.36	6683.21	4605.37	5148.6	3932.33	4588.07	5876.26	6604.04	4115.77	4766.06	4296.03	4762.28	4423.71	4302.61	3740.35	4205.94	4115.77	4454.85	4799.52	4597.82
	846.443	4027.12	3548.21	3799.07	3585.22	3642.18	3610.43	4277.41	4933.35	5143.94	4941.98	5083.52	5732.56	10110.1	8806.83	10411.8	9428.25	10681.4	9861.02	6424.74	4741.4	5183.64	10558.9	9055.35	8615.38	4696.86	4584.66	4261.09	5608.27	5887.91	6584.24	4574.31	5083.52	3882.18	4650.26	5630.02	6611.16	4080.63	4725.37	4157.28	4895.1	4456.93	4349.91	3559.33	4226.06	4080.63	4372.35	4607.68	4781.1
	849.051	3872.93	3260.44	3542.43	3239.21	3385.59	3302.23	3967.64	4685.75	4718.47	4439.49	4671.97	5157.59	9547.14	7924.96	9584.09	8624.12	9748.63	9353.73	5817.14	4320.98	4746.02	9571.25	8638.49	8364.73	4222.51	4064.08	4040.98	5040.49	5400.4	5982.32	4120.91	4671.97	3495.08	4150.18	5103.38	5930.17	3676.61	4257.51	3685.81	4752.69	4058.91	3964.2	3302.93	4140.32	3676.61	3819.55	4218.68	4663.08
	851.658	3634.89	3116.24	3252.44	2667.76	2873.9	2652.98	3222.61	4109.01	4136.49	3549	3741.39	4182.87	8681.82	6671.98	8351.69	7532.6	8638.87	8521.17	4845.95	3557.59	3890.84	7967.21	7965.38	7354.92	3500.9	3217.46	3657.93	4060.91	4529.87	4949.49	3311.94	3741.39	2823.88	3325.68	4248.49	5125.33	2995.86	3469.21	2980.91	4178.93	3256.97	3263.84	2629.97	3678.6	2995.86	3098.93	3458.52	4225.34
	854.265	3497.15	2916.67	3030.38	2203.49	2412.54	2261.75	2660.99	3377.21	3462.88	2633.57	3012.24	3181.87	7856.16	5690.36	7436.36	6344.9	7215.33	7561.72	4018.04	2599.78	3121.9	6214.68	6874.68	6280.1	2798.06	2534.19	2922.63	3073.93	3569.11	3936.82	2609.58	3012.24	2162.66	2501.63	3243.97	4062.43	2328.58	2696.5	2231.81	3568.24	2402.25	2385.12	2047.57	3128.77	2328.58	2273.75	2775.02	3275.02
	856.871	3380.51	2718.03	2888	1837.23	2214.93	1960.63	2156.83	3018.19	3095.1	2108.97	2491.8	2626.82	7326.71	4857.13	6873.51	5752.68	6620.88	6931.77	3486.47	2101.31	2645.62	5340.79	6223.86	5357.97	2402.93	2013.27	2296.36	2573.84	3100.22	3277	2189.3	2491.8	1768.42	1919.27	2678.23	3575.03	1999.59	2315.53	1845.49	3044.3	1929.52	1927.81	1671.45	2591.32	1999.59	1856.03	2351.66	2640.68
	859.476	3274.72	2760.35	2824.07	1762.66	2059.27	1877.89	2016.66	2897.99	2998.56	1970.63	2357.6	2287.7	7193.82	4894.19	6696.36	5567.54	6315.9	6535.33	3325.86	1861.84	2499.09	5013.52	6005.49	4950.95	2185.42	1912.67	2061.9	2318.39	3008.79	2945.72	1970.63	2357.6	1521.32	1696.17	2505.7	3361.35	1842.78	2133.94	1703.27	2813.04	1711.52	1708.11	1496.72	2291.58	1842.78	1658.67	2221.41	2480.38
	862.078	3220.62	2740.84	2782.39	1686.83	1945.3	1822.19	1999.71	2805.72	2902.64	1887.48	2190.16	2253.08	7082.31	4742.51	6582.23	5361.47	6325.61	6578.42	3207.02	1760.8	2443.52	4798.63	5773.05	4794.73	2110.24	1860.27	1974.61	2329.59	2855.03	2870.87	1918.09	2190.16	1565.01	1605.21	2429.64	3184.45	1737.84	2012.42	1627.55	2724.28	1671.53	1615.41	1394.36	2278.56	1737.84	1549.1	2172.02	2290.36
	864.682	3202.64	2734.21	2782.4	1601.32	1967.72	1758.73	1994.86	2792.13	2826.06	1877.82	2218.78	2256.1	7029.52	4593.61	6415.15	5338.29	6091.46	6348.42	3199.25	1715.86	2366.36	4836.19	5809.27	4705.31	2081.38	1772.65	1871.97	2181.46	2839.63	2798.78	1855.77	2218.78	1531.89	1567.39	2304.68	3175.19	1699.7	1968.25	1575.15	2673.47	1591.14	1574.18	1397.76	2147.64	1699.7	1557.21	2103.43	2223.64
	867.284	3174.96	2701.59	2811.19	1607.79	1964.89	1777.03	1927.65	2767.09	2812.78	1846.42	2220.44	2173.05	7031.96	4606.74	6480.39	5375.09	6148.52	6284.44	3147.88	1682.39	2323.68	4667.66	5653.66	4542.28	2054.58	1714.41	1858.51	2198.44	2843.25	2775.01	1868.42	2220.44	1456.34	1550.25	2271.95	3124.8	1685.64	1951.97	1590.01	2580.84	1562.09	1543.48	1350.54	2173.86	1685.64	1543.48	2065.49	2133.76
	869.885	3306.74	2702.13	2758.18	1589.19	1965.8	1757.06	1913.45	2754.49	2786.58	1818.87	2168.46	2144.82	7012.04	4509.19	6500.47	5309.69	6138.91	6275.84	3137.85	1704.61	2360.99	4662.87	5565.06	4687.04	2072.2	1695.59	1836.35	2109.35	2768	2790.76	1859.41	2168.46	1466.74	1504.75	2276.28	3107.45	1665.19	1928.29	1578.13	2663.09	1599.33	1563.86	1374.71	2085.16	1665.19	1528.39	2098.66	2139.26
	872.485	3216.34	2655.93	2759.05	1663.8	1941.94	1717.4	1903.17	2692.09	2740.97	1805.4	2134.11	2188.06	6877.71	4512.66	6341.35	5247.63	6048.34	6263.72	3130.37	1684.92	2336.4	4514.34	5547.79	4455.37	2029.6	1662.11	1767.26	2184.69	2729.17	2761.87	1810.46	2134.11	1470.75	1534	2210.18	3075.66	1680.66	1946.2	1551.14	2531.46	1572.77	1545.8	1350.26	2076.34	1680.66	1508.71	2076.8	2125
	875.084	3154.21	2709.24	2779.42	1588.89	1834.63	1714.79	1868.29	2718.28	2780.55	1795.92	2127.49	2144.33	6907.62	4352.61	6395.95	5244.68	6155.26	6268.73	3154.21	1638.32	2310.96	4525.98	5404.13	4460	2007.99	1757.2	1816.3	2144.33	2728.38	2783.51	1816.11	2127.49	1441.64	1508.1	2255.88	3121.46	1711.76	1982.22	1540.29	2534.09	1605.72	1503.05	1344.83	2113.61	1711.76	1479.48	2054.19	2141.78
	877.682	3106.76	2640.02	2764.96	1587	1945.09	1720.82	1913.14	2710.01	2720.09	1813.96	2091.35	2212.39	6914.55	4500.43	6423.51	5297.29	5988.24	6200.18	3118.53	1652.87	2335.11	4670.22	5594.64	4522.37	2025.78	1704.68	1795.95	2111.52	2748.67	2741.48	1847.58	2091.35	1392.98	1521.44	2191.47	3081.08	1635.75	1894.2	1525.75	2569.53	1592.05	1516.39	1328.11	2132.41	1635.75	1437.38	2075.65	2159.22
	880.28	3120.8	2679.99	2773.66	1570.48	1945.04	1709.22	1909.77	2714.33	2754.64	1761.96	2136.52	2081.09	6898.35	4462.85	6466.68	5285.88	6033.33	6214.39	3125.84	1636.75	2336.4	4556.91	5591.44	4580.14	2037.42	1731.73	1798.72	2183.55	2744.56	2773.45	1805.63	2136.52	1472.16	1535.21	2218.56	3034.07	1686.38	1952.83	1541.34	2602.35	1585.6	1501.61	1370.6	2156.61	1686.38	1486.5	2076.8	2076.5
	882.877	3127.15	2659.58	2758.48	1561.06	1900.13	1788.67	1920.27	2705.83	2732.69	1744.02	2140.16	2158.62	6866.97	4439.78	6283.9	5253.88	5992.45	6253.63	3095.26	1650.33	2262.69	4505.24	5481.35	4449.83	2037.77	1705.41	1765.96	2108.27	2697.44	2732.95	1831.3	2140.16	1464.5	1468.74	2264.24	3103.8	1648.34	1908.78	1543.14	2528.31	1614.77	1514.06	1319.35	2095.48	1648.34	1430.13	2011.28	2158.98
	885.471	3167.54	2634.64	2799.42	1535.12	1899.18	1737.46	1848.85	2759.86	2738.04	1724.7	2139.1	2100.51	6986.04	4476.17	6233.51	5236.18	5969.34	6335.87	3090.37	1612.93	2347.14	4570.12	5608.3	4568.54	2046.82	1619	1774.01	2100.51	2759.86	2776.7	1842.14	2139.1	1383.45	1526.73	2239.56	3131.25	1677.72	1942.8	1473.29	2595.76	1553.57	1479.75	1345.53	2101.51	1677.72	1464.65	2086.35	2084
	888.066	3121.07	2598.87	2724.16	1573.11	1945.43	1694.53	1851.51	2723.6	2792.36	1792.81	2101.4	2113.14	6805.64	4496.29	6330.26	5210.73	6032.5	6215.87	3102.62	1606.83	2341.22	4451	5426.42	4525.33	2025.93	1713.99	1836.22	2118.17	2718.57	2767.07	1823	2101.4	1418.62	1474.16	2224.23	3136.16	1640.2	1899.35	1531.93	2571.21	1561.37	1474.16	1361.8	2138.75	1640.2	1425.53	2081.08	2083.14
	890.66	3126.99	2639.21	2714.58	1596.19	1943.26	1714.22	1894.64	2721.24	2766.51	1782.3	2164.58	2122.67	6802.26	4505.22	6279.9	5202.71	6082.97	6172.14	3113.58	1661.26	2343.99	4540.43	5571.92	4603.7	2045.54	1661.58	1903.08	2099.19	2734.65	2727.74	1792.36	2164.58	1445.02	1510.68	2158.48	3034.77	1666.61	1929.93	1566.77	2615.74	1529.12	1524.09	1299.42	2166.71	1666.61	1445.29	2083.55	2045.64
	893.253	3114.96	2636.47	2737.32	1575.92	1961.52	1732.18	1891.11	2667.33	2798.1	1785.49	2169.41	2104.03	6952.5	4444.44	6189.38	5198.87	5988.51	6312.09	3074.73	1675.72	2323.65	4519.88	5514.9	4508.63	2040.32	1674.84	1864.62	2161.03	2719.31	2770.41	1860.93	2169.41	1411.44	1530.66	2219.84	3103.07	1636.28	1894.81	1511.68	2561.72	1527.3	1537.36	1317.74	2133.07	1636.28	1433.42	2065.47	2092.3
	895.844	3162.18	2639.19	2721.23	1537.5	1949.96	1724.28	1928.16	2737.99	2836.91	1750.43	2114.27	2161.22	7047	4510.22	6331.68	5298.25	6046.04	6288.86	3113.56	1635.66	2340.62	4535.37	5562.7	4615.02	2020.38	1674.98	1810.78	2204.81	2682.66	2755.62	1810.79	2114.27	1456.16	1465.4	2249	3080.48	1685.04	1951.28	1521.67	2622.17	1520.73	1500.61	1358.1	2106.97	1685.04	1448.63	2080.55	2078.96
	898.435	3122.73	2617.5	2740.47	1626.77	1962.19	1716.66	1895.1	2713.52	2760.48	1760.94	2109.77	2126.54	6968.28	4405.7	6392.74	5224.12	5995.57	6342.19	3146.21	1643.39	2300.96	4523.09	5557.4	4492.07	2017.53	1678.76	1799.93	2131.57	2673.27	2715.53	1846.47	2109.77	1411.91	1502.67	2253.19	3012.65	1645.22	1905.16	1538.97	2552.31	1532.85	1507.7	1353.41	2140.75	1645.22	1445.65	2045.3	2066
	901.025	3148.97	2618.39	2702.82	1610.56	1961.19	1713.23	1899.11	2766.47	2722.85	1796.78	2122.24	2125.6	6977.4	4538.08	6335.46	5252.76	5989.25	6292.3	3090.25	1634.81	2367.18	4450.84	5647.97	4573.27	1976.29	1686.05	1773.56	2122.24	2717.81	2701.44	1830.33	2122.24	1457.03	1493.12	2268.46	3062.5	1686.05	1952.45	1549.37	2598.45	1607.2	1499.83	1353.87	2062.85	1686.05	1446.15	2104.16	2053.26
	903.614	3118.11	2609.3	2725.23	1579.2	1882.95	1733.93	1835.96	2717.02	2757.3	1825.89	2064.2	2112.87	6890.73	4328.1	6233.79	5204.13	5919.05	6237.42	3185.24	1618.89	2294.11	4505.99	5574.15	4568.94	2054.13	1741.98	1778.66	2109.51	2737.16	2773.21	1805.75	2064.2	1435.19	1480.18	2240.21	3034.51	1659.75	1921.99	1510.39	2595.99	1564.09	1485.22	1329.14	2132.67	1659.75	1468.43	2039.21	2137.88
	906.202	3065.01	2530.24	2725.02	1611.39	1984.03	1762.46	1906.82	2747.76	2784.69	1717.14	2118.31	2213.99	6957.53	4303.77	6323.5	5282.35	5945.37	6348.02	3153.97	1600.9	2328.13	4503.51	5530.02	4581.84	2032.71	1691.96	1801.58	2150.2	2697.41	2707.14	1829.6	2118.31	1444.39	1490.54	2220.71	3062.56	1688.61	1955.41	1551.59	2603.32	1547.61	1468.72	1346.19	2102.2	1688.61	1472.08	2069.45	2168.6
	908.79	3125.4	2596.1	2757.67	1547.59	2039.4	1710.07	1903.44	2709.13	2766.2	1752.37	2084.72	2130.04	7011.17	4438	6241.04	5178.23	5925.17	6309.72	3088.47	1664.92	2318.03	4434.64	5603.91	4531.86	2015.9	1649.98	1779.17	2091.43	2752.77	2728.6	1804.41	2084.72	1455.54	1525.77	2207.98	3076.26	1606.34	1860.14	1541.7	2574.92	1524.09	1527.45	1260.57	2180.95	1606.34	1446.88	2060.47	2155.28
	911.376	3060.95	2593.05	2699.15	1587.53	1995.32	1745.95	1844.29	2659.87	2770.63	1735.21	2148.03	2129.57	6907.27	4440.39	6293.06	5309.67	5954.08	6186.15	3079.41	1660.9	2346.05	4519.26	5542.36	4575.4	2023.85	1651.3	1841.84	2097.69	2770.63	2710.82	1775.48	2148.03	1417.29	1461.67	2171.25	3061.86	1668.08	1931.64	1493.41	2599.66	1525.44	1523.76	1355.95	2078.11	1668.08	1465.03	2085.38	2124.7
	913.961	3111.86	2536.21	2714.52	1580.25	1919.12	1755.4	1853.69	2670.66	2727.7	1771.49	2051.65	2127.14	6941.71	4391.83	6196.26	5237.32	5913.37	6195.84	3135.34	1598.14	2257.98	4443.83	5566.49	4573.89	1969.45	1687.62	1796.27	2140.56	2724.34	2767.82	1848.66	2051.65	1403.39	1459.47	2252.02	3021.12	1617.16	1872.67	1552.08	2598.8	1605.42	1466.18	1375.59	2187.01	1617.16	1461.15	2007.09	2110.58
	916.546	3082.2	2553.9	2672.7	1569.61	1899.96	1742.66	1853.01	2714.95	2751.84	1732.27	2086.1	2186.72	6826.78	4331.51	6222.94	5265.56	5922.92	6258.88	3114.06	1619.48	2272.24	4413.68	5516.78	4483.58	2003.93	1680.28	1802.33	2128.02	2696.5	2771.1	1824.5	2086.1	1445.24	1443.84	2220.39	3021.53	1623.27	1879.75	1500.78	2547.49	1541.1	1485.76	1338.19	2162.36	1623.27	1497.5	2019.77	2123.18
	919.13	3006.01	2549.56	2669.83	1562.52	1896.15	1669.82	1830.77	2680.77	2771.3	1693.29	2117.45	2110.75	6895.55	4355.62	6235.15	5162.03	5872.87	6136.35	3042.9	1644.67	2293.49	4444.47	5430.82	4446.87	1995.07	1689.94	1768.1	2082.25	2692.5	2757.56	1839.15	2117.45	1424.83	1522.29	2250.63	3032.99	1621.2	1877.35	1499.01	2526.63	1542.4	1508.87	1394.87	2054.6	1621.2	1478.7	2038.66	2109.16
	921.712	3074.8	2557.05	2689.9	1569.25	1845.89	1698.01	1807.33	2576.86	2734.46	1757.03	2105.75	2117.49	6764.9	4308.74	6282.51	5175.52	5884.7	6161.11	3079.83	1642.87	2278.44	4429.46	5423.99	4496.75	2018.57	1653.08	1815.18	2161.08	2669.07	2781.2	1795.59	2105.75	1480.6	1510.58	2176.44	3005.6	1592.73	1844.38	1520.17	2554.97	1557.52	1507.22	1292.62	2140.18	1592.73	1458.6	2025.28	2202.92
	924.294	2983.65	2549.27	2690.12	1541.3	1918.66	1672.45	1851.58	2681.77	2772.33	1720.76	2135.01	2192.04	6794.14	4399.17	6229.85	5168.98	5913.64	6238.17	3136.27	1654.42	2358.08	4424.33	5477.31	4421.19	2024.32	1714.05	1833.62	2150.11	2713.63	2642.65	1843.19	2135.01	1449.9	1484.28	2209.82	3046.32	1673.8	1938.26	1554.54	2512.04	1526.21	1517.82	1371.91	2135.96	1673.8	1442.35	2096.07	2156.52
	926.875	3074.76	2582.19	2714.35	1577.66	1911.65	1689.78	1831.09	2623.28	2759.23	1782.42	2146.63	2153.34	6847.72	4405.7	6182.47	5251.6	5919.58	6129.62	3056.3	1628.18	2326.21	4409.06	5489.38	4477.09	2025.78	1706.89	1778.54	2158.37	2769.3	2717.61	1831.09	2146.63	1477.74	1575.98	2240.42	3071.4	1626.33	1883.29	1537.33	2543.8	1547.45	1493.74	1359.47	2168.27	1626.33	1455.14	2067.74	2131.02
	929.454	3078	2510.24	2671.11	1572.6	1900.23	1729.86	1928.79	2701.65	2721.81	1747.34	2111.92	2152.25	6923.82	4388.5	6227.18	5220.17	5915.74	6232.97	3195.61	1673.85	2333.7	4400.26	5555.36	4499.16	2009.44	1678.45	1836.54	2157.29	2755.42	2767.78	1799.42	2111.92	1434.59	1533.96	2240.96	3071.58	1668.37	1931.97	1537.53	2556.34	1596.12	1535.64	1376.03	2127.44	1668.37	1434.83	2074.4	2143.16
	932.034	3029.88	2514.77	2687.27	1611.67	1880.85	1728.1	1860.66	2705.19	2792.67	1823.65	2163.48	2166.84	6867.28	4320.23	6226.15	5297.66	5936.95	6262.61	3097.17	1659.54	2323.3	4464.91	5486.36	4537.33	2059.17	1727.75	1870.37	2096.19	2804.45	2790.78	1832.06	2163.48	1454.38	1613.36	2233	3041.96	1631.86	1889.69	1545.2	2578.03	1557.84	1522.51	1320.63	2177.85	1631.86	1500.64	2065.16	2051.66
	934.612	3005.66	2499.73	2714.3	1603.92	1937.51	1769.03	1880.22	2643.43	2788.33	1789.25	2173.38	2208.76	6924.48	4237.24	6267.41	5200.94	5886.65	6244.61	3081.48	1671.14	2385.66	4552.3	5541.98	4502.31	1998.16	1711.75	1805.34	2193.59	2865.83	2764.67	1831.37	2173.38	1485.62	1544.95	2330.87	3067.85	1721.85	1993.9	1521.97	2558.13	1595.49	1533.16	1381.53	2166.62	1721.85	1533.16	2120.59	2209.52
	937.189	3082.72	2539.72	2739.27	1613.07	1948.85	1773.71	1879.67	2686.2	2807.69	1798.68	2153.01	2178.32	6929.8	4351.58	6279.87	5311.67	5829.67	6267.45	3146.84	1717.79	2394.3	4481.51	5469.78	4520.93	2080.46	1753.12	1860.03	2188.45	2767.2	2738.57	1849.3	2153.01	1517.02	1599.57	2345.3	3156.81	1712.62	1983.21	1563.96	2568.71	1635.01	1575.95	1385.28	2198.6	1712.62	1520.27	2128.27	2216.2
	939.765	3029.71	2569.66	2666.2	1627.22	1963.48	1766.12	1867.17	2705.28	2656.28	1824.92	2198.35	2201.73	6926.25	4374.74	6235.15	5322.69	5860.03	6291.82	3117.57	1707.37	2406.19	4465.99	5588.91	4563.22	2113.87	1760.71	1880.85	2186.53	2786.39	2818.21	1865.48	2198.35	1494.49	1598.5	2288.46	3144.45	1686.36	1952.8	1603.13	2592.74	1586.67	1566.39	1388.97	2211.41	1686.36	1522.46	2138.84	2270.12
	942.34	2964.3	2557.98	2660.7	1580.28	1981.27	1796.86	1940.67	2724.04	2815.41	1795.16	2218.15	2208	7024.98	4419.38	6383.27	5348.26	5872.76	6296.9	3123.34	1705.9	2380.57	4446.45	5640.07	4548.53	2047.26	1793.47	1826.73	2257.06	2791.72	2824.06	1849.3	2218.15	1487.45	1609.05	2364.53	3103.96	1713.95	1984.75	1618.02	2584.39	1627.66	1565.05	1395.86	2226.39	1713.95	1556.59	2116.06	2276.56
	944.915	2991.41	2528.29	2684.74	1653.24	1961.53	1809.07	1922.57	2683.13	2842.35	1858.2	2191.9	2219	6944.96	4393.96	6236.6	5391.66	5833.76	6334.88	3199.76	1728.17	2430.74	4466.79	5644.6	4667.19	2108.9	1792.14	1883.36	2217.3	2811.86	2809.96	1888.69	2191.9	1558.99	1607.5	2323.34	3102.9	1709.14	1979.18	1595.67	2651.81	1668.48	1585.48	1414.4	2178.55	1709.14	1580.4	2160.66	2228.46
	947.489	3060.55	2544.65	2702.45	1646.42	1970.28	1739.69	1963.5	2726.52	2797.74	1821.07	2156.8	2182.23	6862.08	4277.99	6187.39	5273.31	5804.03	6238.07	3133.46	1739.16	2431.49	4625.59	5600.17	4678.01	2116.11	1819.38	1926.21	2295.84	2758.74	2830.16	1861.77	2156.8	1517.72	1600.64	2349.49	3173.85	1704.08	1973.32	1531.74	2657.96	1697.29	1595.56	1422.61	2168.78	1704.08	1531.12	2161.32	2315.54
	950.061	2973.44	2534.44	2710.96	1651.34	2004.36	1794.25	1912.71	2691.71	2807.12	1814.27	2197.83	2240.26	7065.31	4326.08	6183.86	5354.57	5860.32	6406.84	3127.88	1724.12	2365.85	4422.82	5657.99	4604.78	2111.28	1761.66	1918.93	2286.09	2802.02	2841.47	1880.46	2197.83	1514.6	1586.85	2359	3169.07	1754.87	2032.14	1601.61	2616.35	1654.74	1581.76	1403.56	2187.69	1754.87	1520.66	2102.98	2273.62
	952.633	2947.32	2512.88	2676.65	1656.27	2023.2	1775.52	1951.85	2738.37	2833.5	1814.26	2196.47	2170.99	7034.49	4326.69	6226.66	5281.39	5721.36	6409.35	3178.35	1755.35	2441.09	4394.64	5623.78	4594.08	2118.33	1810.86	1902.49	2238.94	2768.95	2828.88	1919.58	2196.47	1554.41	1576.43	2293.3	3195.18	1700.44	1969.11	1604.53	2610.27	1620.6	1610.41	1377.68	2216.24	1700.44	1518.67	2169.86	2231.56
	955.203	3077.76	2536.78	2698.1	1629	1984.39	1767.07	1916.37	2727.47	2797.19	1783.74	2203.75	2230.95	6975.13	4313.97	6132.34	5286.61	5813.74	6286.38	3203.59	1729.27	2404.39	4490.81	5653.36	4559.65	2140.83	1797.34	1940.79	2195.24	2815.9	2779.44	1899.37	2203.75	1472.27	1554.18	2299.24	3190.61	1732.73	2006.5	1603.25	2590.71	1596.69	1586.49	1356.94	2095.28	1732.73	1581.39	2137.24	2274.52
	957.774	2985.69	2466.33	2703.21	1629.02	1943.93	1775.08	1964.36	2749.08	2783.13	1863.93	2178.84	2206.08	6984.21	4299.81	6312.14	5334.75	5925.43	6357.6	3137.19	1718.12	2384.81	4405.34	5652.66	4666.24	2083.52	1761.8	1906.32	2183.95	2858.03	2808.52	1823.08	2178.84	1525.91	1530.3	2270.42	3110.42	1678.39	1943.58	1549.16	2651.27	1700.52	1576.26	1412.84	2254.53	1678.39	1572.85	2119.83	2225.84
	960.343	2929.2	2432.33	2675.91	1635.86	2022.67	1756.5	2000.51	2726.43	2758.8	1787.51	2174.32	2216.92	7005.21	4314.57	6255.29	5371.06	5890.78	6372.88	3212.07	1673.5	2419.7	4404.88	5660.88	4470.31	2094.24	1736.39	1855.85	2191.36	2845.71	2839.85	1920.43	2174.32	1500.32	1600.07	2335.39	3135.39	1734.69	2008.77	1560.82	2539.95	1632.45	1535.32	1400.7	2097.28	1734.69	1559.17	2150.84	2292.94
	962.911	2993.27	2540.67	2647.4	1610.06	1925.59	1780.61	1913.65	2716.97	2819.3	1806.2	2186.54	2176.31	6922.9	4303.15	6245.48	5287.26	5839.87	6290.34	3070.02	1745.67	2334.92	4429.36	5620.13	4534.64	2073.97	1766.97	1887.34	2224.06	2759.61	2888.28	1845.42	2186.54	1444.98	1575.95	2304.36	3152.2	1729.45	2002.7	1529.28	2576.5	1632.23	1601.53	1367.87	2208.26	1729.45	1514.54	2075.48	2100.76
	965.479	3025.78	2467.6	2705.62	1597.37	1933.56	1738.67	1954.04	2711.77	2742.49	1773.15	2196.38	2191.26	6950.93	4304.02	6213.54	5350.15	5860.42	6320.3	3044.55	1659.29	2373.86	4445.66	5568.99	4588.85	2020.6	1752.67	1801.76	2201.5	2819.28	2713.06	1868.71	2196.38	1511.66	1527.4	2239.38	3039.28	1658.8	1920.89	1544.54	2607.3	1651.98	1522.28	1385.75	2134.67	1658.8	1544.46	2110.1	2153.4
	968.044	3036.46	2464.17	2680.34	1563.46	1957.74	1712.3	1887.76	2700.22	2766.78	1768.28	2169.39	2179.63	6980.96	4265.39	6119.79	5234.87	5886.88	6270.84	3114.98	1629.76	2386.16	4408.76	5559.53	4554.05	2049.91	1713.66	1909.75	2159.15	2788.97	2820.52	1834.85	2169.39	1500.53	1568.58	2261.83	3156.1	1672.7	1936.99	1536.15	2587.53	1602.72	1495.19	1382.54	2234.63	1672.7	1519.09	2121.03	2222.28
	970.61	2985.88	2501.19	2671.06	1598.73	1881.96	1762.86	1883.66	2711.18	2796.49	1784.7	2182.25	2153.25	6891.41	4263.84	6181.16	5331.93	5842.09	6330.88	3113.85	1668.22	2349.46	4362.8	5547.28	4486.98	2052.58	1733.52	1833.87	2120.83	2782.84	2791.1	1854.66	2182.25	1450.06	1525.36	2213.1	3012.25	1629.44	1886.89	1535.6	2549.42	1559.48	1530.48	1364.97	2151.75	1629.44	1515.12	2088.41	2255.9
	973.174	2908.38	2461.22	2674.12	1585.46	1960.51	1763.44	1895.73	2794.16	2765.18	1774.69	2100.31	2200.89	6897.6	4219.37	6165.15	5356.47	5760.5	6273.53	3140.23	1659.39	2274.2	4335.29	5527.96	4543.83	2057.69	1745.71	1832.57	2132.7	2766.88	2758.22	1871.86	2100.31	1432.98	1515.56	2214.94	3068.63	1715.02	1985.99	1551.5	2581.72	1534.32	1522.38	1401.34	2113.9	1715.02	1510.45	2021.51	2162.22
	975.738	2949.15	2494.83	2631.71	1578.44	1951.34	1779.71	1900.26	2703.95	2865.71	1767.44	2148.86	2188.02	7008.48	4205.77	6081.87	5266.57	5940.86	6193.34	3117.72	1664.82	2342.97	4365.82	5611.93	4556.78	2034.77	1714.66	1841.95	2143.75	2780.57	2868.24	1798.09	2148.86	1460.7	1539.28	2239.86	3060.29	1621.01	1877.13	1566.81	2589.08	1629.52	1527.36	1375.81	2051.09	1621.01	1518.84	2082.64	2207.52
	978.302	2886.99	2497.44	2651.15	1627.12	1977.37	1744.44	1873.65	2708.46	2744.17	1781.84	2145.69	2186.49	6952.23	4287.98	6208.93	5306.41	5767.18	6319.04	3048.51	1653.09	2332.71	4395.09	5496.54	4562.36	2047.08	1696.83	1850.77	2169.49	2747.57	2770.42	1848.15	2145.69	1456.28	1535.31	2271.43	3086.69	1707.03	1976.74	1534.5	2592.25	1586.31	1516.6	1390.79	2096.53	1707.03	1548.91	2073.52	2221.44
	980.863	2949.99	2479.39	2663.93	1598.9	1979.11	1753.7	1938.37	2712.36	2785.35	1766.94	2159.03	2167.51	6906.51	4133.04	6101.19	5365.32	5825.3	6247.58	3048.44	1691	2367.8	4418.2	5601.48	4528	2030.03	1709.23	1829.54	2133.57	2783.65	2837.43	1848.41	2159.03	1514.76	1512.34	2236.42	3078.37	1670.19	1934.08	1530.46	2572.73	1614.18	1551.38	1393.52	2150.97	1670.19	1510.64	2104.71	2105.74
	983.424	2907	2448.23	2719.49	1619.52	1992.21	1774.69	1892.26	2681.69	2827.38	1836.36	2159.92	2197.19	6937.17	4260.56	6207.95	5398.96	5824.17	6271.51	3120.45	1676.64	2415.73	4463.84	5547.28	4644.85	2041.34	1749.96	1842.03	2190.42	2798.58	2743.01	1848.22	2159.92	1432.97	1543.29	2279.66	3089.35	1716.08	1987.22	1548.85	2639.12	1599.19	1538.2	1404.37	2175.84	1716.08	1541.59	2147.32	2186.56
	985.984	2898.79	2467.78	2663.27	1636.17	1955.63	1766.65	1938.72	2766.95	2886.96	1871.11	2195.64	2227.76	6899.63	4355.79	6184.8	5349.66	5836.46	6198.78	3150.64	1748.41	2428.9	4570.45	5574.58	4566.36	2116.2	1784.91	1844.85	2229.45	2849.77	2866.68	1911.68	2195.64	1499.44	1607.43	2318.36	3131.58	1735.89	2010.16	1535.44	2594.52	1629.41	1604.05	1414.74	2183.15	1735.89	1555.04	2159.02	2215.66
	988.543	3024.46	2487.61	2714.56	1684.19	1996.08	1804.56	1960.67	2742.92	2869.36	1916.84	2215.24	2324.82	7107.65	4349.56	6329.7	5474.04	5888.77	6352.01	3208.22	1791.67	2468.12	4588.96	5628.13	4623.26	2156.24	1839.29	1899.02	2340	2955.34	2874.36	1916.84	2215.24	1598.7	1611.7	2394.28	3233.82	1749.94	2026.43	1667.46	2626.85	1672.39	1643.73	1495.37	2153.74	1749.94	1593.15	2193.88	2257.36
	991.101	2968.64	2522.74	2696.29	1699.49	2052.5	1831.62	2045.77	2803.9	2941.75	1951.64	2255.9	2373.57	7253.5	4434.47	6401.55	5498.54	6039.82	6451.9	3230.88	1854.28	2555.12	4706.79	5733.83	4639.85	2173.53	1914.66	1932	2373.57	2978.73	3061.84	2045.77	2255.9	1578.42	1684.36	2443.63	3235.15	1845.74	2137.37	1689.47	2636.28	1776.81	1701.17	1475.92	2205.02	1845.74	1642.33	2271.22	2247.64
	993.659	2961.24	2528.68	2763.68	1752.95	2101.53	1924.56	2089.79	2853.99	2991.41	2066.33	2379.72	2419.94	7258.14	4538.22	6400.25	5635.91	6207.38	6519.64	3452.27	1960.04	2624.39	4841.55	5842.01	4820.68	2255.7	1932.26	1928.42	2445.08	3095.31	3099.66	2079.74	2379.72	1664.99	1826.69	2557.43	3380.66	1845.12	2136.65	1805.42	2739.02	1788.14	1798.2	1570.28	2253.14	1845.12	1721.11	2332.79	2358.28
	996.215	2917.24	2537.16	2777.54	1735.98	2030.04	1926.78	2111.91	2950.66	3045.9	2103.56	2389.27	2412.66	7333.21	4643.2	6487.32	5732.57	6344.09	6563.44	3431.86	2036.09	2656.6	5000.75	5871.78	4761.93	2337.47	2040.07	2007.72	2506.22	3144.47	3098.89	2140.31	2389.27	1702.19	1847.92	2650.78	3413.02	1884.68	2182.46	1818.24	2705.64	1904.73	1867.97	1592.29	2286.68	1884.68	1764.38	2361.42	2274.22
	998.771	2907.54	2535.11	2787.58	1754.52	2099.42	1955.46	2117.75	2870.88	2937.53	2082.76	2416	2454.33	7311.33	4652.06	6528.51	5691.77	6298.27	6628.23	3434.06	2010.49	2675.93	4981.97	5880.97	4824.76	2337.69	2031.11	2006.52	2547.64	3067.49	3090.36	2122.75	2416	1717.44	1904.48	2582.29	3415.73	1892.81	2191.87	1816.03	2741.34	1929.47	1844.49	1574.57	2235.22	1892.81	1827.83	2378.6	2444.52
	1001.32	3008.72	2487.25	2736.87	1783.62	2127.71	1934.89	2101.11	2937.24	2988.77	2114.41	2397	2529.98	7240.87	4690.94	6425.45	5660.04	6183.66	6530.33	3429.27	1984.01	2676.26	4933.63	6005.89	4927	2298.93	2014.68	2108.53	2433.57	3086.84	3114.97	2126.05	2397	1682.44	1851.77	2599.53	3378.95	1926.58	2230.98	1822.92	2799.43	1886.68	1820.19	1579.16	2361.97	1926.58	1810.22	2378.9	2345.34
	1003.88	2969.73	2488.6	2733.79	1796.77	2037.33	1921.2	2053.93	2790.55	2929.91	2029.04	2354.22	2478.65	7188.74	4512.66	6336.13	5581.1	6116.98	6679.62	3412.7	1962.1	2659.48	4817.93	5762.33	4957.8	2267.94	1999.18	2077.52	2496.9	2999.59	3142.94	2055.58	2354.22	1635.06	1921.2	2607.06	3393.55	1874.75	2170.96	1762.24	2816.93	1826.63	1800.09	1557.86	2340.63	1874.75	1776.86	2363.98	2350.48
	1006.43	2956.88	2459	2674.61	1764.19	2060.7	1876.5	2024.26	2832.64	2927.06	1964.63	2281.02	2426.79	7169.39	4414.61	6260.12	5521.16	5973.39	6536.05	3314.69	1912.13	2511.28	4608.42	5789.18	4856.3	2224.7	1933.15	2058.56	2393.66	2908.84	2976.96	2020.95	2281.02	1639.16	1767.5	2479.6	3323.57	1855.3	2148.44	1723.33	2759.26	1750.94	1754.25	1492.52	2362.65	1855.3	1712.84	2232.25	2346.62
	1008.98	2901.94	2397.14	2650.81	1715.68	2101.18	1802.71	2005.22	2710.02	2845.69	1914.22	2294.75	2352.66	6988.48	4250.33	6120.04	5530.89	5845.24	6411.59	3199.74	1839.44	2523.07	4554.75	5666.26	4619.79	2130.96	1831.5	1962.7	2307.99	2925.1	2954.23	1929.11	2294.75	1571.12	1722.3	2415.79	3217.19	1783.52	2065.32	1619.71	2624.88	1651.16	1687.56	1447.66	2131.58	1783.52	1621.38	2242.73	2204.5
	1011.53	2907.28	2444.93	2615.96	1611.48	1948.65	1836.59	1981.71	2737.04	2793.24	1799.9	2181.7	2305.66	7088.87	4196.46	6122.88	5507.14	5925.3	6386.54	3155.2	1767.33	2492.43	4426.2	5613.28	4603.21	2133.77	1915.6	1883.06	2338.72	2937.03	2885.66	1905.68	2181.7	1510.19	1695.78	2399.08	3188.41	1776.76	2057.49	1566.69	2615.46	1747.01	1621.4	1500.74	2192.69	1776.76	1632.97	2215.49	2314.56
	1014.08	2901.56	2415.99	2599.91	1653.08	2011.44	1765.7	2003.19	2705.04	2757.89	1828.13	2203.01	2302.09	7036.75	4216.1	6149.33	5420	5903.86	6399.1	3218.64	1801.86	2515.13	4490.24	5689.33	4561.37	2105.57	1856.21	1954.46	2349.99	2901.56	2948.8	1950.34	2203.01	1550.66	1623.36	2352.5	3253.32	1773.64	2053.88	1593.14	2591.69	1725.74	1653.08	1433.44	2129.77	1773.64	1659.69	2235.67	2177.08
	1016.63	2873.21	2455.93	2625.91	1722.94	1991.94	1804.13	2064.55	2749.44	2899.62	1906.12	2270.84	2348.41	7081.53	4300.74	6263.72	5647.4	5934.56	6420.93	3275.89	1840.23	2531.59	4540.04	5729.96	4569.72	2208.13	1949.03	1961.89	2508.49	2965.63	2970.05	1980.39	2270.84	1586.93	1759.24	2477.47	3272.14	1803.8	2088.8	1673.9	2596.43	1709.73	1688.28	1556.25	2210.29	1803.8	1696.53	2250.3	2234.94
	1019.18	2917.89	2465.64	2682.19	1726.98	2068.42	1892.26	2025.53	2748	2934.39	1938.11	2299.34	2510.47	7064.63	4338.07	6321.92	5723.62	6015.57	6471.75	3343.45	1948.93	2660.58	4707.55	5777.81	4715.22	2259.76	1962.85	1925.42	2492.33	3051.5	2985.38	1972.75	2299.34	1614.62	1824.3	2552.76	3447.36	1857.29	2150.74	1728.46	2679.1	1845.74	1788.01	1603.27	2173.91	1857.29	1722.03	2364.96	2223.78
	1021.73	2890.37	2567.26	2677.5	1772.47	2143.45	1988.47	2136.86	2801.33	3018.97	1958.79	2435.29	2552.36	7325.67	4481.47	6490.32	5823.6	6034.65	6760.85	3442.72	2104.53	2718.89	4679.33	5922.11	4788.66	2397.37	2064.31	2035.08	2652.94	3182.21	3119.28	2151.7	2435.29	1778.46	1863.16	2608.75	3493.98	1891.19	2190	1754.12	2720.83	1914.27	1930.76	1633.97	2231.5	1891.19	1841.72	2416.79	2334.96
	1024.28	2988.44	2571.41	2787.59	1851.09	2189	2078.89	2215.37	3003.28	3130.2	2208.78	2500.53	2647.24	7539.51	4714.26	6627.83	6074.14	6288.42	6912.03	3651.08	2227.89	2864.82	4912.06	5964.91	5030.87	2493.94	2221.96	2129.43	2849.98	3372.51	3373.7	2289.55	2500.53	1861.26	1987.9	2807.38	3656.32	2034.05	2355.43	1950.3	2858.45	1994.49	2043.94	1704.38	2394.66	2034.05	1969.77	2546.51	2347.42
	1026.82	2991.13	2612.39	2842.44	2003.97	2348.41	2171.41	2420.92	3091.66	3165.82	2312.15	2684.6	2949.93	7785.18	4627.6	6783.79	6341.52	6503.03	7207.14	3716.25	2376.54	3071.88	5153.31	6231.45	5006.53	2661.53	2340.17	2283.53	3121.32	3614.07	3503.8	2453.88	2684.6	1983.62	2178.66	3027.52	3877.31	2160.53	2501.89	2107.78	2844.62	2201.73	2180.31	1910.04	2564.97	2160.53	2142.41	2730.56	2538.08
	1029.37	3068.16	2787.79	2917.88	2110.8	2438.71	2378.74	2524.39	3135.72	3386.18	2501.33	2830.88	3079.7	7871.43	5040.55	6973.09	6554.86	6681.74	7563.6	4030.46	2580.97	3244.47	5312.43	6568.47	5490.09	2840.77	2567.24	2409.05	3262.6	3868.98	3802.8	2621.61	2830.88	2106.07	2385.98	3178.36	4058.03	2412.35	2793.5	2244.58	3119.37	2297	2367.86	2044.89	2590.31	2412.35	2288.76	2883.97	2751.9
	1031.91	3194.79	2765.61	2961.39	2296.82	2487.95	2473.45	2682.37	3376.03	3535.85	2744.98	3028.38	3206.32	8197.05	5147.25	7183.75	6849.27	6880.58	8100.04	4087.82	2717.25	3394.16	5578.94	6910.07	5617.16	3067.92	2753.22	2572.21	3479.83	4061.45	4066.14	2819.13	3028.38	2272.45	2530.79	3445.04	4249.44	2511.02	2907.76	2330.24	3191.57	2507.72	2492.89	2189.72	2763.21	2511.02	2509.37	3017.03	2952.66
	1034.45	3150.23	2876.61	3054.64	2402.22	2685.61	2667.16	2822.36	3527.53	3642.87	2856.96	3174.95	3438.56	8470.37	5333.32	7324.38	7226.42	7264.32	8477.05	4321.68	2878.82	3637.92	5741.92	7245.62	6054.84	3235.91	2960.76	2744.32	3670.88	4267.31	4321.22	2847.07	3174.95	2375.39	2713.61	3583.75	4456.04	2667.48	3088.94	2589.1	3440.25	2713.61	2641.12	2277	2877.74	2667.48	2652.65	3233.71	3117.32
	1037	3268.92	2986.5	3121.77	2440.16	2776.28	2857.01	2959.17	3552.32	3731.91	3094.27	3277.16	3634.7	8847.84	5509.72	7586.65	7307.3	7397.92	8678.14	4662.83	3060.26	3677.54	5906.8	7498.63	6269.49	3364.49	3100.86	2914.35	3832.42	4443.69	4435.19	3118.99	3277.16	2531.03	2847.13	3747.54	4647.85	2832.3	3279.8	2621	3562.21	2789.46	2807.58	2347.89	3086	2832.3	2766.39	3268.92	3245.86
	1039.54	3275.62	2991.48	3174.37	2499.55	2814.26	2900.6	3008.69	3662.83	3779.81	3160.28	3358	3669.42	8818.47	5585.69	7700.73	7464.06	7525.03	8886.01	4643.21	3107.06	3829.25	6122.84	7904.82	6466.86	3399.2	3183.35	3002.75	3952.82	4517.98	4568.2	3137.21	3358	2559.6	2964.2	3792.14	4694.44	2832.39	3279.91	2756.77	3674.35	2979.03	2850.51	2466.6	3151.6	2832.39	2827.45	3403.78	3407.42
	1042.08	3254.2	3096.45	3172.91	2572.05	2820.86	2910.49	3107.56	3666.13	3860.55	3194.88	3394.26	3710.61	8905.8	5747.17	7793.61	7597.53	7485.49	9040.98	4618.49	3187.88	3886.92	6236.53	8045.19	6672.83	3455.22	3193.24	3190.46	3985.78	4526.22	4608.28	3178.41	3394.26	2572.75	2911.48	3845.52	4697.44	2810.97	3255.1	2748.47	3791.38	2926.31	2924.66	2506.15	3317.76	2810.97	2904.89	3455.04	3450.3
	1044.62	3316.54	3080.33	3206.91	2603.14	2883.23	2959.68	3031.51	3677.35	3850.35	3239.1	3430.22	3781.15	8916.59	5652.78	7686.61	7519.46	7509.58	9262.85	4833.94	3232.51	3942.61	6143.75	8004.31	6568.02	3489.53	3160.02	3194.68	3957.44	4542.32	4626.88	3206.15	3430.22	2574.72	2960.66	3918.16	4734.49	2812.38	3256.74	2817.46	3731.83	2955.72	2965.61	2501	3287.14	2812.38	2907.94	3504.54	3512.7
	1047.16	3256.51	3107.71	3191.62	2592.69	2892.48	2994.6	3029.19	3641.95	3826.44	3350.4	3485.47	3818.2	9003.58	5776.72	7839.16	7590.28	7498.04	9340.24	4801.58	3165.37	3865.97	6203.34	8096.36	6691.5	3455.82	3106.61	3121.25	3969.74	4556.15	4712.29	3223.56	3485.47	2622.35	2969.9	3913.74	4736.44	2831.53	3278.91	2855.61	3801.99	2960.01	2904.01	2497.15	3419.89	2831.53	2920.48	3436.42	3518.66
	1049.69	3314.48	3080.85	3142.99	2634.46	2948.95	2920.3	3083.96	3698.12	3899	3355.64	3456.08	3813.38	9011.49	5690.43	7830.03	7628.4	7574.06	9356.71	4796.36	3232.3	3889.12	6270.01	8195.47	6715.23	3503.83	3080.67	3175.32	4065.3	4567.49	4607.14	3083.96	3456.08	2586.26	2901.2	3855.27	4815.36	2871.56	3325.27	2837.85	3815.47	2965.41	2965.41	2459.92	3385.93	2871.56	2894.61	3457	3474.6
[truncated: 401 more rows]

## Sheet: Supplementary figure 2c
P-GERTs		532 nm before	532 nm after			638 nm before	638 nm after			785 nm before	785 nm after			S-GERTs		532 nm before	532 nm after			638 nm before	638 nm after			785 nm before	785 nm after
[truncated: 2,001 more rows]

## Sheet: Supplementary figure 4
Supplementary figure 4
